# Supplementary material for: The stoneflies (Plecoptera) of West Virginia: a new occurrence dataset
Source: Biodivers Data J. 2026 Jun 16;14:e185229. doi: 10.3897/BDJ.14.e185229 (PMC13291773; doi:10.3897/BDJ.14.e185229)
Supplement: Supplementary material 1 — Plecoptera of West Virginia: Version 1.1 [file bdj-14-e185229-s001.csv]

basisOfRecord	occurrenceID	occurrenceIDsource	catalogNumber	individualCount	preparations	lifeStage	sex	continent	country	stateProvince	county	eventDate	year	month	day	startDayOfYear	endDayOfYear	fieldNumber	samplingProtocol	habitat	verbatimElevation	Elevation Join (m)	verbatimEventDate	verbatimLocality	waterBody	recordedBy	recordedByID	identifiedBy	identifiedByID	dateIdentified	nomenclaturalCode	kingdom	phylum	class	order	higherClassification	family	genus	specificEpithet	scientificName	scientificNameAuthorship	taxonRank	typeStatus	institutionCode	institutionID	verbatimCoordinates	verbatimLatitude	verbatimLongitude	verbatimSRS
PreservedSpecimen	4e8bd34c-fc46-4968-a8d2-1d9afce753a9	Theodore Z. Cook	1996-OUN-1270	3	30 mL PP WM Star Bottle	Immature		North America	United States	West Virginia	Hancock	1996-05-22	1996	5	22	143				stream		206	5/22/1996		Dry Run	Mike Nowlin		Donald C. Tarter			iczn	Animalia	Arthropoda	Insecta	Plecoptera	Animalia | Arthropoda | Insecta | Plecoptera | Arctoperlaria | Perloidea | Perlidae | Acroneuria	Perlidae	Acroneuria	carolinensis	Acroneuria carolinensis (Banks, 1905)	(Banks, 1905)	species		WVDEP			40.57428333	-80.65673611	WGS84
PreservedSpecimen	a4066a52-0cba-46c7-833e-0060015ec7a0	Theodore Z. Cook	1996-OUN-1291	1	30 mL PP WM Star Bottle	Immature		North America	United States	West Virginia	Brooke	1996-05-23	1996	5	23	144				stream		220	5/23/1996	Upstream Cross Creek Road West of town of Scott Run	North Potrock Run	Doug Wood		Donald C. Tarter			iczn	Animalia	Arthropoda	Insecta	Plecoptera	Animalia | Arthropoda | Insecta | Plecoptera | Arctoperlaria | Perloidea | Perlidae | Acroneuria	Perlidae	Acroneuria	carolinensis	Acroneuria carolinensis (Banks, 1905)	(Banks, 1905)	species		WVDEP			40.30328889	-80.54675278	WGS84
PreservedSpecimen	0c86f8d8-6837-4a8b-9925-2bc4f57e3920	Theodore Z. Cook	1996-OUN-1294	2	30 mL PP WM Star Bottle	Immature		North America	United States	West Virginia	Brooke	1996-05-23	1996	5	23	144				stream		227	5/23/1996	At mouth in town of Scott Run	Parmar Run	George Constantz		Donald C. Tarter			iczn	Animalia	Arthropoda	Insecta	Plecoptera	Animalia | Arthropoda | Insecta | Plecoptera | Arctoperlaria | Perloidea | Perlidae | Acroneuria	Perlidae	Acroneuria	carolinensis	Acroneuria carolinensis (Banks, 1905)	(Banks, 1905)	species		WVDEP			40.30153889	-80.53090278	WGS84
PreservedSpecimen	12037c79-f6ed-4eab-aea5-dda6d5c7f899	Theodore Z. Cook	1996-PS-1707	4	10 mL PP Screw	Immature		North America	United States	West Virginia	Jefferson	1996-08-28	1996	8	28	241				stream		102	8/28/1996	Near mouth Southeast of Charlestown	Forge Run	James Moore		Donald C. Tarter			iczn	Animalia	Arthropoda	Insecta	Plecoptera	Animalia | Arthropoda | Insecta | Plecoptera | Arctoperlaria | Perloidea | Perlidae | Acroneuria	Perlidae	Acroneuria	abnormis	Acroneuria abnormis (Newman, 1838)	(Newman, 1838)	species		WVDEP			39.25704167	-77.78443611	WGS84
PreservedSpecimen	cc6e661c-b30d-4277-994a-132e837e7da1	Theodore Z. Cook	1996-PS-1707	4	10 mL PP Screw	Immature		North America	United States	West Virginia	Jefferson	1996-08-28	1996	8	28	241				stream		102	8/28/1996	Near mouth Southeast of Charlestown	Forge Run	James Moore		Donald C. Tarter			iczn	Animalia	Arthropoda	Insecta	Plecoptera	Animalia | Arthropoda | Insecta | Plecoptera | Arctoperlaria | Pteronarcyoidea | Pteronarcyidae | Pteronarcys | Allonarcys	Pteronarcyidae	Pteronarcys	proteus	Pteronarcys proteus Newman, 1838	Newman, 1838	species		WVDEP			39.25704167	-77.78443611	WGS84
PreservedSpecimen	2cce0278-9a6d-45ed-b4fc-cc2acf15bdbf	Theodore Z. Cook	1996-PS-1707	1	10 mL PP Screw	Immature		North America	United States	West Virginia	Jefferson	1996-08-28	1996	8	28	241				stream		102	8/28/1996	Near mouth Southeast of Charlestown	Forge Run	James Moore		Donald C. Tarter			iczn	Animalia	Arthropoda	Insecta	Plecoptera	Animalia | Arthropoda | Insecta | Plecoptera | Arctoperlaria | Pteronarcyoidea | Peltoperlidae | Tallaperla	Peltoperlidae	Tallaperla	maria	Tallaperla maria (Needham & Smith, 1916)	(Needham & Smith, 1916)	species		WVDEP			39.25704167	-77.78443611	WGS84
PreservedSpecimen	622cbaba-fe04-4ba8-a7ab-637ae122482f	Theodore Z. Cook	1996-PS-1710	2	10 mL PP Screw	Immature		North America	United States	West Virginia	Jefferson	1996-08-28	1996	8	28	241				stream		112	8/28/1996	Downstream UNT/Furnace Run RM 0.62 at Mission Road crossing in Shannondale	Furnace Run	James Moore		Donald C. Tarter			iczn	Animalia	Arthropoda	Insecta	Plecoptera	Animalia | Arthropoda | Insecta | Plecoptera | Arctoperlaria | Perloidea | Perlidae | Acroneuria	Perlidae	Acroneuria	abnormis	Acroneuria abnormis (Newman, 1838)	(Newman, 1838)	species		WVDEP			39.21954167	-77.81582778	WGS84
PreservedSpecimen	68cc2e61-4e71-4545-90e5-cded54b032aa	Theodore Z. Cook	1996-PSB-1588	2	10 mL PP Screw	Immature		North America	United States	West Virginia	Hampshire	1996-08-27	1996	8	27	240				river		190	8/27/1996	At mouth Southeast of Grace	UNT/UNT RM 0.30/South Branch Potomac River RM 21.86	James Moore		Donald C. Tarter			iczn	Animalia	Arthropoda	Insecta	Plecoptera	Animalia | Arthropoda | Insecta | Plecoptera | Arctoperlaria | Perloidea | Perlidae | Acroneuria	Perlidae	Acroneuria	carolinensis	Acroneuria carolinensis (Banks, 1905)	(Banks, 1905)	species		WVDEP			39.41398611	-78.69751944	WGS84
PreservedSpecimen	b58fde3d-6425-42ca-8058-25558b1e46d4	Theodore Z. Cook	1996-PSB-1590	1	10 mL PP Screw	Immature		North America	United States	West Virginia	Hampshire	1996-08-27	1996	8	27	240				stream		204	8/27/1996	At mouth South of Romney	Mill Run	Mike Nowlin		Donald C. Tarter			iczn	Animalia	Arthropoda	Insecta	Plecoptera	Animalia | Arthropoda | Insecta | Plecoptera | Arctoperlaria | Pteronarcyoidea | Pteronarcyidae | Pteronarcys | Allonarcys	Pteronarcyidae	Pteronarcys	proteus	Pteronarcys proteus Newman, 1838	Newman, 1838	species		WVDEP			39.3026	-78.80057222	WGS84
PreservedSpecimen	e15e2f27-3c70-4a8a-8701-2980358dba6d	Theodore Z. Cook	1996-PSB-1592	3	10 mL PP Screw	Immature		North America	United States	West Virginia	Hampshire	1996-08-28	1996	8	28	241				stream		223	8/28/1996	At mouth South of Romney	Devil Hole Run	Mike Nowlin		Donald C. Tarter			iczn	Animalia	Arthropoda	Insecta	Plecoptera	Animalia | Arthropoda | Insecta | Plecoptera | Arctoperlaria | Perloidea | Perlidae | Acroneuria	Perlidae	Acroneuria	abnormis	Acroneuria abnormis (Newman, 1838)	(Newman, 1838)	species		WVDEP			39.22066389	-78.85258333	WGS84
PreservedSpecimen	9a22c36e-f8c5-4166-85ff-d4037a49e1e9	Theodore Z. Cook	1996-PSB-1592	1	10 mL PP Screw	Immature		North America	United States	West Virginia	Hampshire	1996-08-28	1996	8	28	241				stream		223	8/28/1996	At mouth South of Romney	Devil Hole Run	Mike Nowlin		Donald C. Tarter			iczn	Animalia	Arthropoda	Insecta	Plecoptera	Animalia | Arthropoda | Insecta | Plecoptera | Arctoperlaria | Perloidea | Chloroperlidae | Haploperla	Chloroperlidae	Haploperla	brevis	Haploperla brevis (Banks, 1895)	(Banks, 1895)	species		WVDEP			39.22066389	-78.85258333	WGS84
PreservedSpecimen	04c7d6b9-bf18-4d50-824b-d159c9aff298	Theodore Z. Cook	1996-PSB-1594	2	10 mL PP Screw	Immature		North America	United States	West Virginia	Hardy	1996-08-28	1996	8	28	241				stream		252	8/28/1996	At mouth North of Moorefield	Clifford Hollow	Mike Puckett		Donald C. Tarter			iczn	Animalia	Arthropoda	Insecta	Plecoptera	Animalia | Arthropoda | Insecta | Plecoptera | Arctoperlaria | Perloidea | Chloroperlidae | Haploperla	Chloroperlidae	Haploperla	brevis	Haploperla brevis (Banks, 1895)	(Banks, 1895)	species		WVDEP			39.143075	-78.90749722	WGS84
PreservedSpecimen	304f167b-b5c8-4f06-8e43-b996f25dadc7	Theodore Z. Cook	1996-PSB-1596	5	10 mL PP Screw	Immature		North America	United States	West Virginia	Hardy	1996-09-10	1996	9	10	254				river		243	9/10/1996	Downstream UNT/UNT RM 0.65/South Branch Potomac River RM 51.62 at County Route 6 crossing East of Old Fields	UNT/South Branch Potomac River RM 51.62	Doug Wood		Donald C. Tarter			iczn	Animalia	Arthropoda	Insecta	Plecoptera	Animalia | Arthropoda | Insecta | Plecoptera | Arctoperlaria | Perloidea | Chloroperlidae | Haploperla	Chloroperlidae	Haploperla	brevis	Haploperla brevis (Banks, 1895)	(Banks, 1895)	species		WVDEP			39.137	-78.91508333	WGS84
PreservedSpecimen	e7046fa8-1f07-4b7a-bbaf-0140feb0de45	Theodore Z. Cook	1996-PSB-1602	10	10 mL PP Screw	Immature		North America	United States	West Virginia	Hardy	1996-08-28	1996	8	28	241				stream		243	8/28/1996	Upstream railroad crossing North of Moorefield	Williams Hollow	Mike Puckett		Donald C. Tarter			iczn	Animalia	Arthropoda	Insecta	Plecoptera	Animalia | Arthropoda | Insecta | Plecoptera | Arctoperlaria | Perloidea | Chloroperlidae | Haploperla	Chloroperlidae	Haploperla	brevis	Haploperla brevis (Banks, 1895)	(Banks, 1895)	species		WVDEP			39.10232778	-78.94168889	WGS84
PreservedSpecimen	d7f11752-0876-4231-b8bd-c4a7a584f19d	Theodore Z. Cook	1996-PSB-1604	2	10 mL PP Screw	Immature		North America	United States	West Virginia	Hardy	1996-08-19	1996	8	19	232				river		244	8/19/1996	Between mouth & Pilgrims's Pride Outfall in Moorefield	South Fork South Branch Potomac River	George Constantz		Donald C. Tarter			iczn	Animalia	Arthropoda	Insecta	Plecoptera	Animalia | Arthropoda | Insecta | Plecoptera | Arctoperlaria | Perloidea | Perlidae | Acroneuria	Perlidae	Acroneuria	abnormis	Acroneuria abnormis (Newman, 1838)	(Newman, 1838)	species		WVDEP			39.06260833	-78.97475	WGS84
PreservedSpecimen	1a9d2dce-f035-4293-887b-6bcc53176b94	Theodore Z. Cook	1996-PSB-1605	1	10 mL PP Screw	Immature		North America	United States	West Virginia	Pendleton	1996-08-20	1996	8	20	233				river		436	8/20/1996	Upstream UNT/South Fork RM 35.70 in Fort Seybert (upstream where old County Route 3 bridge used to be)	South Fork South Branch Potomac River	George Constantz		Donald C. Tarter			iczn	Animalia	Arthropoda	Insecta	Plecoptera	Animalia | Arthropoda | Insecta | Plecoptera | Arctoperlaria | Perloidea | Perlidae | Acroneuria	Perlidae	Acroneuria	abnormis	Acroneuria abnormis (Newman, 1838)	(Newman, 1838)	species		WVDEP			38.695625	-79.19027778	WGS84
PreservedSpecimen	5b27f0c8-152b-4c29-b71c-7e213e023964	Theodore Z. Cook	1996-PSB-1609	1	30 mL PP WM Star Bottle	Immature		North America	United States	West Virginia	Pendleton	1996-08-21	1996	8	21	234				stream		572	8/21/1996	Near mouth South of Sugar Grove	Stony Run	George Constantz		Donald C. Tarter			iczn	Animalia	Arthropoda	Insecta	Plecoptera	Animalia | Arthropoda | Insecta | Plecoptera | Arctoperlaria | Perloidea | Perlidae | Acroneuria	Perlidae	Acroneuria	abnormis	Acroneuria abnormis (Newman, 1838)	(Newman, 1838)	species		WVDEP			38.5029	-79.32518333	WGS84
PreservedSpecimen	fcfee201-5ffa-45a0-a8ad-2e2c39c097d5	Theodore Z. Cook	1996-PSB-1610	2	10 mL PP Screw	Immature		North America	United States	West Virginia	Pendleton	1996-08-20	1996	8	20	233				stream		376	8/20/1996	Upstream UNT/Kettle Creek RM 0.48 South of Milam	Kettle Creek	George Constantz		Donald C. Tarter			iczn	Animalia	Arthropoda	Insecta	Plecoptera	Animalia | Arthropoda | Insecta | Plecoptera | Arctoperlaria | Perloidea | Perlidae | Acroneuria	Perlidae	Acroneuria	abnormis	Acroneuria abnormis (Newman, 1838)	(Newman, 1838)	species		WVDEP			38.79139444	-79.11254722	WGS84
PreservedSpecimen	672d947e-f88d-433b-bce7-f396cb8147ae	Theodore Z. Cook	1996-PSB-1610	1	10 mL PP Screw	Immature		North America	United States	West Virginia	Pendleton	1996-08-20	1996	8	20	233				stream		376	8/20/1996	Upstream UNT/Kettle Creek RM 0.48 South of Milam	Kettle Creek	George Constantz		Donald C. Tarter			iczn	Animalia	Arthropoda	Insecta	Plecoptera	Animalia | Arthropoda | Insecta | Plecoptera | Arctoperlaria | Pteronarcyoidea | Pteronarcyidae | Pteronarcys | Allonarcys	Pteronarcyidae	Pteronarcys	comstocki	Pteronarcys comstocki Smith, 1917	Smith, 1917	species		WVDEP			38.79139444	-79.11254722	WGS84
PreservedSpecimen	fe315108-2158-4e26-9814-276e40dc6b13	Theodore Z. Cook	1996-PSB-1612	3	10 mL PP Screw	Immature		North America	United States	West Virginia	Pendleton	1996-08-19	1996	8	19	232				stream		435	8/19/1996	At mouth Northeast of Fort Seybert	Rough Run	George Constantz		Donald C. Tarter			iczn	Animalia	Arthropoda	Insecta	Plecoptera	Animalia | Arthropoda | Insecta | Plecoptera | Arctoperlaria | Perloidea | Chloroperlidae | Haploperla	Chloroperlidae	Haploperla	brevis	Haploperla brevis (Banks, 1895)	(Banks, 1895)	species		WVDEP			38.708175	-79.17697778	WGS84
PreservedSpecimen	00dffe78-4afd-4d21-b36b-6a00628b051f	Theodore Z. Cook	1996-PSB-1613	1	10 mL PP Screw	Immature		North America	United States	West Virginia	Pendleton	1996-08-19	1996	8	19	232				stream		487	8/19/1996	At mouth Northeast of Fort Seybert	Little Rough Run	George Constantz		Donald C. Tarter			iczn	Animalia	Arthropoda	Insecta	Plecoptera	Animalia | Arthropoda | Insecta | Plecoptera | Arctoperlaria | Perloidea | Perlidae | Acroneuria	Perlidae	Acroneuria	abnormis	Acroneuria abnormis (Newman, 1838)	(Newman, 1838)	species		WVDEP			38.70178611	-79.15947778	WGS84
PreservedSpecimen	b7d643a3-4f1d-42a6-8a41-b8d39677f362	Theodore Z. Cook	1996-PSB-1613	10	10 mL PP Screw	Immature		North America	United States	West Virginia	Pendleton	1996-08-19	1996	8	19	232				stream		487	8/19/1996	At mouth Northeast of Fort Seybert	Little Rough Run	George Constantz		Donald C. Tarter			iczn	Animalia	Arthropoda	Insecta	Plecoptera	Animalia | Arthropoda | Insecta | Plecoptera | Arctoperlaria | Perloidea | Chloroperlidae | Haploperla	Chloroperlidae	Haploperla	brevis	Haploperla brevis (Banks, 1895)	(Banks, 1895)	species		WVDEP			38.70178611	-79.15947778	WGS84
PreservedSpecimen	7093d8dc-b325-48ef-822a-34a57115f880	Theodore Z. Cook	1996-PSB-1616	3	10 mL PP Screw	Immature		North America	United States	West Virginia	Pendleton	1996-08-20	1996	8	20	233				stream		453	8/20/1996	Near mouth Southeast of Fort Seybert	Wagner Run	George Constantz		Donald C. Tarter			iczn	Animalia	Arthropoda	Insecta	Plecoptera	Animalia | Arthropoda | Insecta | Plecoptera | Arctoperlaria | Perloidea | Chloroperlidae | Haploperla	Chloroperlidae	Haploperla	brevis	Haploperla brevis (Banks, 1895)	(Banks, 1895)	species		WVDEP			38.67854722	-79.18597778	WGS84
PreservedSpecimen	ad2b5915-c506-4d28-a6a7-21adc938688a	Theodore Z. Cook	1996-PSB-1628	1	10 mL PP Screw	Immature		North America	United States	West Virginia	Grant	1996-08-19	1996	8	19	232				stream		506	8/19/1996	At mouth West of Kline Gap	Big Star Run	Mike Nowlin		Donald C. Tarter			iczn	Animalia	Arthropoda	Insecta	Plecoptera	Animalia | Arthropoda | Insecta | Plecoptera | Arctoperlaria | Perloidea | Perlidae | Acroneuria	Perlidae	Acroneuria	abnormis	Acroneuria abnormis (Newman, 1838)	(Newman, 1838)	species		WVDEP			39.08288889	-79.23040278	WGS84
PreservedSpecimen	743d7120-c553-4935-99ae-6ca61b07a3a2	Theodore Z. Cook	1996-PSB-1628	1	10 mL PP Screw	Immature		North America	United States	West Virginia	Grant	1996-08-19	1996	8	19	232				stream		506	8/19/1996	At mouth West of Kline Gap	Big Star Run	Mike Nowlin		Donald C. Tarter			iczn	Animalia	Arthropoda	Insecta	Plecoptera	Animalia | Arthropoda | Insecta | Plecoptera | Arctoperlaria | Pteronarcyoidea | Pteronarcyidae | Pteronarcys | Allonarcys	Pteronarcyidae	Pteronarcys	proteus	Pteronarcys proteus Newman, 1838	Newman, 1838	species		WVDEP			39.08288889	-79.23040278	WGS84
PreservedSpecimen	e2109ca3-b568-4baf-a88b-b7f3a1f8baba	Theodore Z. Cook	1996-PSB-1628	1	10 mL PP Screw	Immature		North America	United States	West Virginia	Grant	1996-08-19	1996	8	19	232				stream		506	8/19/1996	At mouth West of Kline Gap	Big Star Run	Mike Nowlin		Donald C. Tarter			iczn	Animalia	Arthropoda	Insecta	Plecoptera	Animalia | Arthropoda | Insecta | Plecoptera | Arctoperlaria | Pteronarcyoidea | Peltoperlidae | Tallaperla	Peltoperlidae	Tallaperla	maria	Tallaperla maria (Needham & Smith, 1916)	(Needham & Smith, 1916)	species		WVDEP			39.08288889	-79.23040278	WGS84
PreservedSpecimen	35c7e191-7a32-43ea-94c1-2f8cee70ff32	Theodore Z. Cook	1996-PSB-1629	2	10 mL PP Screw	Immature		North America	United States	West Virginia	Grant	1996-08-19	1996	8	19	232				stream		532	8/19/1996	At mouth West of Kline Gap	Little Star Run	Mike Nowlin		Donald C. Tarter			iczn	Animalia	Arthropoda	Insecta	Plecoptera	Animalia | Arthropoda | Insecta | Plecoptera | Arctoperlaria | Pteronarcyoidea | Pteronarcyidae | Pteronarcys | Allonarcys	Pteronarcyidae	Pteronarcys	proteus	Pteronarcys proteus Newman, 1838	Newman, 1838	species		WVDEP			39.08048889	-79.24065278	WGS84
PreservedSpecimen	9206e7d3-5a02-4470-9e45-1ac794ccf16a	Theodore Z. Cook	1996-PSB-1632	1	10 mL PP Screw	Immature		North America	United States	West Virginia	Grant	1996-08-21	1996	8	21	234				stream		318	8/21/1996	Upstream UNT/Powers Hollow RM 0.32 & State Route 28 in Cabins	Powers Hollow	Mike Nowlin		Donald C. Tarter			iczn	Animalia	Arthropoda	Insecta	Plecoptera	Animalia | Arthropoda | Insecta | Plecoptera | Arctoperlaria | Pteronarcyoidea | Peltoperlidae | Tallaperla	Peltoperlidae	Tallaperla	maria	Tallaperla maria (Needham & Smith, 1916)	(Needham & Smith, 1916)	species		WVDEP			38.99463889	-79.21444444	WGS84
PreservedSpecimen	44b60169-9777-42de-8317-317e50fb5386	Theodore Z. Cook	1996-PSB-1633	4	10 mL PP Screw	Immature		North America	United States	West Virginia	Grant	1996-08-21	1996	8	21	234				river		308	8/21/1996	Downstream UNT/North Fork RM 0.96 in Cabins	North Fork South Branch Potomac River	Mike Nowlin		Donald C. Tarter			iczn	Animalia	Arthropoda	Insecta	Plecoptera	Animalia | Arthropoda | Insecta | Plecoptera | Arctoperlaria | Perloidea | Perlidae | Acroneuria	Perlidae	Acroneuria	abnormis	Acroneuria abnormis (Newman, 1838)	(Newman, 1838)	species		WVDEP			38.99756944	-79.20363056	WGS84
PreservedSpecimen	edc3eaf0-da7f-442d-9d79-2514cd7848a2	Theodore Z. Cook	1996-PSB-1634	1	30 mL PP WM Star Bottle	Immature		North America	United States	West Virginia	Pendleton	1996-08-20	1996	8	20	233				river		468	8/20/1996	Upstream Seneca Creek at Seneca Rocks	North Fork South Branch Potomac River	Mike Nowlin		Donald C. Tarter			iczn	Animalia	Arthropoda	Insecta	Plecoptera	Animalia | Arthropoda | Insecta | Plecoptera | Arctoperlaria | Perloidea | Perlidae | Acroneuria	Perlidae	Acroneuria	abnormis	Acroneuria abnormis (Newman, 1838)	(Newman, 1838)	species		WVDEP			38.83225	-79.37311111	WGS84
PreservedSpecimen	ff95aab4-e99c-43ab-957c-367e7b9578d8	Theodore Z. Cook	1996-PSB-1636	1	30 mL PP WM Star Bottle	Immature		North America	United States	West Virginia	Grant	1996-08-20	1996	8	20	233				stream		422	8/20/1996	Downstream UNT/Big Run RM 0.34 West of Petersburg	Big Run	Mike Nowlin		Donald C. Tarter			iczn	Animalia	Arthropoda	Insecta	Plecoptera	Animalia | Arthropoda | Insecta | Plecoptera | Arctoperlaria | Perloidea | Perlidae | Acroneuria	Perlidae	Acroneuria	abnormis	Acroneuria abnormis (Newman, 1838)	(Newman, 1838)	species		WVDEP			38.99931944	-79.27188333	WGS84
PreservedSpecimen	cbe70e8d-af98-4d68-aab7-ee4a909e4ef5	Theodore Z. Cook	1996-PSB-1636	1	30 mL PP WM Star Bottle	Immature		North America	United States	West Virginia	Grant	1996-08-20	1996	8	20	233				stream		422	8/20/1996	Downstream UNT/Big Run RM 0.34 West of Petersburg	Big Run	Mike Nowlin		Donald C. Tarter			iczn	Animalia	Arthropoda	Insecta	Plecoptera	Animalia | Arthropoda | Insecta | Plecoptera | Arctoperlaria | Perloidea | Chloroperlidae | Haploperla	Chloroperlidae	Haploperla	brevis	Haploperla brevis (Banks, 1895)	(Banks, 1895)	species		WVDEP			38.99931944	-79.27188333	WGS84
PreservedSpecimen	647a0eb7-0187-4dc7-b315-ebce87ee626e	Theodore Z. Cook	1996-PSB-1636	1	30 mL PP WM Star Bottle	Immature		North America	United States	West Virginia	Grant	1996-08-20	1996	8	20	233				stream		422	8/20/1996	Downstream UNT/Big Run RM 0.34 West of Petersburg	Big Run	Mike Nowlin		Donald C. Tarter			iczn	Animalia	Arthropoda	Insecta	Plecoptera	Animalia | Arthropoda | Insecta | Plecoptera | Arctoperlaria | Pteronarcyoidea | Pteronarcyidae | Pteronarcys | Allonarcys	Pteronarcyidae	Pteronarcys	proteus	Pteronarcys proteus Newman, 1838	Newman, 1838	species		WVDEP			38.99931944	-79.27188333	WGS84
PreservedSpecimen	105fac93-3ee9-48a9-b046-78be26c2ae80	Theodore Z. Cook	1996-PSB-1636	8	30 mL PP WM Star Bottle	Immature		North America	United States	West Virginia	Grant	1996-08-20	1996	8	20	233				stream		422	8/20/1996	Downstream UNT/Big Run RM 0.34 West of Petersburg	Big Run	Mike Nowlin		Donald C. Tarter			iczn	Animalia	Arthropoda	Insecta	Plecoptera	Animalia | Arthropoda | Insecta | Plecoptera | Arctoperlaria | Pteronarcyoidea | Peltoperlidae | Tallaperla	Peltoperlidae	Tallaperla	maria	Tallaperla maria (Needham & Smith, 1916)	(Needham & Smith, 1916)	species		WVDEP			38.99931944	-79.27188333	WGS84
PreservedSpecimen	0071fa00-9dd6-4423-85a9-7e055a450c96	Theodore Z. Cook	1996-PSB-1637	1	30 mL PP WM Star Bottle	Immature		North America	United States	West Virginia	Grant	1996-08-20	1996	8	20	233				stream		455	8/20/1996	At mouth West of Petersburg	Laurel Run/Jordan Run	Mike Nowlin		Donald C. Tarter			iczn	Animalia	Arthropoda	Insecta	Plecoptera	Animalia | Arthropoda | Insecta | Plecoptera | Arctoperlaria | Perloidea | Perlidae | Acroneuria	Perlidae	Acroneuria	abnormis	Acroneuria abnormis (Newman, 1838)	(Newman, 1838)	species		WVDEP			39.024	-79.25698333	WGS84
PreservedSpecimen	82cdc040-c94a-4af5-bf4d-09fde4b22395	Theodore Z. Cook	1996-PSB-1637	2	30 mL PP WM Star Bottle	Immature		North America	United States	West Virginia	Grant	1996-08-20	1996	8	20	233				stream		455	8/20/1996	At mouth West of Petersburg	Laurel Run/Jordan Run	Mike Nowlin		Donald C. Tarter			iczn	Animalia	Arthropoda	Insecta	Plecoptera	Animalia | Arthropoda | Insecta | Plecoptera | Arctoperlaria | Pteronarcyoidea | Pteronarcyidae | Pteronarcys | Allonarcys	Pteronarcyidae	Pteronarcys	proteus	Pteronarcys proteus Newman, 1838	Newman, 1838	species		WVDEP			39.024	-79.25698333	WGS84
PreservedSpecimen	502f6a3a-6fc2-4f93-8583-bdf6358c373c	Theodore Z. Cook	1996-PSB-1637	5	30 mL PP WM Star Bottle	Immature		North America	United States	West Virginia	Grant	1996-08-20	1996	8	20	233				stream		455	8/20/1996	At mouth West of Petersburg	Laurel Run/Jordan Run	Mike Nowlin		Donald C. Tarter			iczn	Animalia	Arthropoda	Insecta	Plecoptera	Animalia | Arthropoda | Insecta | Plecoptera | Arctoperlaria | Pteronarcyoidea | Peltoperlidae | Tallaperla	Peltoperlidae	Tallaperla	maria	Tallaperla maria (Needham & Smith, 1916)	(Needham & Smith, 1916)	species		WVDEP			39.024	-79.25698333	WGS84
PreservedSpecimen	f0898132-971d-4418-8f28-b896aecb331a	Theodore Z. Cook	1996-PSB-1638	1	10 mL PP Screw	Immature		North America	United States	West Virginia	Grant	1996-09-09	1996	9	9	253				stream		348	9/9/1996	Between State Route 28 & UNT/Samuel Run RM 0.07 near Hopeville	Samuel Run	Doug Wood		Donald C. Tarter			iczn	Animalia	Arthropoda	Insecta	Plecoptera	Animalia | Arthropoda | Insecta | Plecoptera | Arctoperlaria | Perloidea | Chloroperlidae | Haploperla	Chloroperlidae	Haploperla	brevis	Haploperla brevis (Banks, 1895)	(Banks, 1895)	species		WVDEP			38.97039167	-79.28365556	WGS84
PreservedSpecimen	7bc23ac1-293e-448b-8f4a-2ff2a77bce15	Theodore Z. Cook	1996-PSB-1638	1	10 mL PP Screw	Immature		North America	United States	West Virginia	Grant	1996-09-09	1996	9	9	253				stream		348	9/9/1996	Between State Route 28 & UNT/Samuel Run RM 0.07 near Hopeville	Samuel Run	Doug Wood		Donald C. Tarter			iczn	Animalia	Arthropoda	Insecta	Plecoptera	Animalia | Arthropoda | Insecta | Plecoptera | Arctoperlaria | Pteronarcyoidea | Pteronarcyidae | Pteronarcys | Allonarcys	Pteronarcyidae	Pteronarcys	proteus	Pteronarcys proteus Newman, 1838	Newman, 1838	species		WVDEP			38.97039167	-79.28365556	WGS84
PreservedSpecimen	fbc592ad-3bfc-4d4f-a172-ded70ce314a1	Theodore Z. Cook	1996-PSB-1641	4	10 mL PP Screw	Immature		North America	United States	West Virginia	Grant	1996-09-09	1996	9	9	253				stream		395	9/9/1996	Upstream State Route 28 Southeast of Dolly Sods	Moyer Run	Doug Wood		Donald C. Tarter			iczn	Animalia	Arthropoda	Insecta	Plecoptera	Animalia | Arthropoda | Insecta | Plecoptera | Arctoperlaria | Pteronarcyoidea | Pteronarcyidae | Pteronarcys | Allonarcys	Pteronarcyidae	Pteronarcys	proteus	Pteronarcys proteus Newman, 1838	Newman, 1838	species		WVDEP			38.95539167	-79.295875	WGS84
PreservedSpecimen	eb91bc7a-4847-4a11-b41b-7a391265dd45	Theodore Z. Cook	1996-PSB-1642	4	10 mL PP Screw	Immature		North America	United States	West Virginia	Grant	1996-09-09	1996	9	9	253				stream		407	9/9/1996	Upstream State Route 28 Southeast of Dolly Sods	High Ridge Run	Doug Wood		Donald C. Tarter			iczn	Animalia	Arthropoda	Insecta	Plecoptera	Animalia | Arthropoda | Insecta | Plecoptera | Arctoperlaria | Perloidea | Perlidae | Acroneuria	Perlidae	Acroneuria	abnormis	Acroneuria abnormis (Newman, 1838)	(Newman, 1838)	species		WVDEP			38.9365	-79.30809444	WGS84
PreservedSpecimen	8f7de5c5-5cd1-4058-a5eb-196b761b30d2	Theodore Z. Cook	1996-PSB-1642	1	10 mL PP Screw	Immature		North America	United States	West Virginia	Grant	1996-09-09	1996	9	9	253				stream		407	9/9/1996	Upstream State Route 28 Southeast of Dolly Sods	High Ridge Run	Doug Wood		Donald C. Tarter			iczn	Animalia	Arthropoda	Insecta	Plecoptera	Animalia | Arthropoda | Insecta | Plecoptera | Arctoperlaria | Pteronarcyoidea | Pteronarcyidae | Pteronarcys | Allonarcys	Pteronarcyidae	Pteronarcys	proteus	Pteronarcys proteus Newman, 1838	Newman, 1838	species		WVDEP			38.9365	-79.30809444	WGS84
PreservedSpecimen	f88e1521-a7df-4f5b-950b-5a0e181debd9	Theodore Z. Cook	1996-PSB-1642	1	10 mL PP Screw	Immature		North America	United States	West Virginia	Grant	1996-09-09	1996	9	9	253				stream		407	9/9/1996	Upstream State Route 28 Southeast of Dolly Sods	High Ridge Run	Doug Wood		Donald C. Tarter			iczn	Animalia	Arthropoda	Insecta	Plecoptera	Animalia | Arthropoda | Insecta | Plecoptera | Arctoperlaria | Pteronarcyoidea | Peltoperlidae | Tallaperla	Peltoperlidae	Tallaperla	maria	Tallaperla maria (Needham & Smith, 1916)	(Needham & Smith, 1916)	species		WVDEP			38.9365	-79.30809444	WGS84
PreservedSpecimen	d9880782-14ae-4f0c-96e0-919ff923b133	Theodore Z. Cook	1996-PSB-1644	1	10 mL PP Screw	Immature		North America	United States	West Virginia	Pendleton	1996-08-20	1996	8	20	233				stream		746	8/20/1996	At mouth Southwest of Cherry Grove	Cold Spring Run	Doug Wood		Donald C. Tarter			iczn	Animalia	Arthropoda	Insecta	Plecoptera	Animalia | Arthropoda | Insecta | Plecoptera | Arctoperlaria | Pteronarcyoidea | Peltoperlidae | Tallaperla	Peltoperlidae	Tallaperla	maria	Tallaperla maria (Needham & Smith, 1916)	(Needham & Smith, 1916)	species		WVDEP			38.621225	-79.55560278	WGS84
PreservedSpecimen	ad6ad655-fa6e-444a-9dbf-56da86a44787	Theodore Z. Cook	1996-PSB-1645	1	10 mL PP Screw	Immature		North America	United States	West Virginia	Pendleton	1996-08-20	1996	8	20	233				stream		758	8/20/1996	Near mouth upstream State Route 28 Southwest of Cherry Grove	Sawmill Branch	Doug Wood		Donald C. Tarter			iczn	Animalia	Arthropoda	Insecta	Plecoptera	Animalia | Arthropoda | Insecta | Plecoptera | Arctoperlaria | Perloidea | Perlidae | Acroneuria	Perlidae	Acroneuria	abnormis	Acroneuria abnormis (Newman, 1838)	(Newman, 1838)	species		WVDEP			38.62511667	-79.56005278	WGS84
PreservedSpecimen	3f0bc11e-6f3c-4996-9d49-54a0dd7ea015	Theodore Z. Cook	1996-PSB-1646	1	10 mL PP Screw	Immature		North America	United States	West Virginia	Pendleton	1996-08-20	1996	8	20	233				stream		824	8/20/1996	At mouth West of Cherry Grove	Back Run	Doug Wood		Donald C. Tarter			iczn	Animalia	Arthropoda	Insecta	Plecoptera	Animalia | Arthropoda | Insecta | Plecoptera | Arctoperlaria | Pteronarcyoidea | Pteronarcyidae | Pteronarcys | Allonarcys	Pteronarcyidae	Pteronarcys	proteus	Pteronarcys proteus Newman, 1838	Newman, 1838	species		WVDEP			38.63455556	-79.56394167	WGS84
PreservedSpecimen	dbda399d-b4e6-4723-a13a-0f6a80b65b1a	Theodore Z. Cook	1996-PSB-1647-494.7	2	1 Dram Shell	Immature		North America	United States	West Virginia	Pendleton	1996-08-20	1996	8	20	233				stream		772	8/20/1996	At mouth Southwest of Cherry Grove	Teeter Camp Run	Doug Wood		Donald C. Tarter			iczn	Animalia	Arthropoda	Insecta	Plecoptera	Animalia | Arthropoda | Insecta | Plecoptera | Arctoperlaria | Pteronarcyoidea | Pteronarcyidae | Pteronarcys | Allonarcys	Pteronarcyidae	Pteronarcys	proteus	Pteronarcys proteus Newman, 1838	Newman, 1838	species		WVDEP			38.62353611	-79.56602222	WGS84
PreservedSpecimen	b80bcaf6-dfea-4e60-8dc8-bfafeea232bb	Theodore Z. Cook	1996-PSB-1649	4	10 mL PP Screw	Immature		North America	United States	West Virginia	Pendleton	1996-08-20	1996	8	20	233				stream		897	8/20/1996	At mouth Southwest of Cherry Grove	Leonard Spring Hollow	Doug Wood		Donald C. Tarter			iczn	Animalia	Arthropoda	Insecta	Plecoptera	Animalia | Arthropoda | Insecta | Plecoptera | Arctoperlaria | Pteronarcyoidea | Pteronarcyidae | Pteronarcys | Allonarcys	Pteronarcyidae	Pteronarcys	proteus	Pteronarcys proteus Newman, 1838	Newman, 1838	species		WVDEP			38.621425	-79.59049444	WGS84
PreservedSpecimen	de58f0a4-fb84-43a4-8099-a178c73809ec	Theodore Z. Cook	1996-PSB-1649	1	10 mL PP Screw	Immature		North America	United States	West Virginia	Pendleton	1996-08-20	1996	8	20	233				stream		897	8/20/1996	At mouth Southwest of Cherry Grove	Leonard Spring Hollow	Doug Wood		Donald C. Tarter			iczn	Animalia	Arthropoda	Insecta	Plecoptera	Animalia | Arthropoda | Insecta | Plecoptera | Arctoperlaria | Pteronarcyoidea | Peltoperlidae | Tallaperla	Peltoperlidae	Tallaperla	maria	Tallaperla maria (Needham & Smith, 1916)	(Needham & Smith, 1916)	species		WVDEP			38.621425	-79.59049444	WGS84
PreservedSpecimen	f8b53990-3416-463d-87c9-bb6af02aea5c	Theodore Z. Cook	1996-PSB-1650	5	10 mL PP Screw	Immature		North America	United States	West Virginia	Pendleton	1996-08-20	1996	8	20	233				stream		928	8/20/1996	At mouth Southwest of Cherry Grove	Middle Ridge Hollow	Doug Wood		Donald C. Tarter			iczn	Animalia	Arthropoda	Insecta	Plecoptera	Animalia | Arthropoda | Insecta | Plecoptera | Arctoperlaria | Pteronarcyoidea | Peltoperlidae | Tallaperla	Peltoperlidae	Tallaperla	maria	Tallaperla maria (Needham & Smith, 1916)	(Needham & Smith, 1916)	species		WVDEP			38.61705556	-79.59394444	WGS84
PreservedSpecimen	d71b6cd0-a5f9-4ef4-8723-b70598f9a6df	Theodore Z. Cook	1996-PSB-1651	2	10 mL PP Screw	Immature		North America	United States	West Virginia	Pendleton	1996-08-20	1996	8	20	233				stream		996	8/20/1996	At mouth Southwest of Cherry Grove	Bud Hollow	Doug Wood		Donald C. Tarter			iczn	Animalia	Arthropoda	Insecta	Plecoptera	Animalia | Arthropoda | Insecta | Plecoptera | Arctoperlaria | Pteronarcyoidea | Pteronarcyidae | Pteronarcys | Allonarcys	Pteronarcyidae	Pteronarcys	proteus	Pteronarcys proteus Newman, 1838	Newman, 1838	species		WVDEP			38.611975	-79.60116389	WGS84
PreservedSpecimen	c6f7ced8-be62-43f1-891c-b7fdbef565d6	Theodore Z. Cook	1996-PSB-1659	1	10 mL PP Screw	Immature		North America	United States	West Virginia	Pendleton	1996-08-20	1996	8	20	233				stream		523	8/20/1996	At mouth in Onego	Brushy Run	Mike Nowlin		Donald C. Tarter			iczn	Animalia	Arthropoda	Insecta	Plecoptera	Animalia | Arthropoda | Insecta | Plecoptera | Arctoperlaria | Perloidea | Perlidae | Acroneuria	Perlidae	Acroneuria	abnormis	Acroneuria abnormis (Newman, 1838)	(Newman, 1838)	species		WVDEP			38.84150278	-79.41476944	WGS84
PreservedSpecimen	e3186d65-ecfe-42ce-81ae-3bea6871b795	Theodore Z. Cook	1996-PSB-1659	1	10 mL PP Screw	Immature		North America	United States	West Virginia	Pendleton	1996-08-20	1996	8	20	233				stream		523	8/20/1996	At mouth in Onego	Brushy Run	Mike Nowlin		Donald C. Tarter			iczn	Animalia	Arthropoda	Insecta	Plecoptera	Animalia | Arthropoda | Insecta | Plecoptera | Arctoperlaria | Pteronarcyoidea | Peltoperlidae | Tallaperla	Peltoperlidae	Tallaperla	maria	Tallaperla maria (Needham & Smith, 1916)	(Needham & Smith, 1916)	species		WVDEP			38.84150278	-79.41476944	WGS84
PreservedSpecimen	9ff38375-8d87-4515-962f-3b2e11e9c7d7	Theodore Z. Cook	1996-PSB-1663	4	30 mL PP WM Star Bottle	Immature		North America	United States	West Virginia	Pendleton	1996-08-20	1996	8	20	233				stream		620	8/20/1996	At mouth Northwest of Onego	Strader Run	Mike Nowlin		Donald C. Tarter			iczn	Animalia	Arthropoda	Insecta	Plecoptera	Animalia | Arthropoda | Insecta | Plecoptera | Arctoperlaria | Perloidea | Chloroperlidae | Haploperla	Chloroperlidae	Haploperla	brevis	Haploperla brevis (Banks, 1895)	(Banks, 1895)	species		WVDEP			38.85899167	-79.46793333	WGS84
PreservedSpecimen	ed296f98-cb27-4fb2-a111-671b3cf5a047	Theodore Z. Cook	1996-PSB-1663	3	30 mL PP WM Star Bottle	Immature		North America	United States	West Virginia	Pendleton	1996-08-20	1996	8	20	233				stream		620	8/20/1996	At mouth Northwest of Onego	Strader Run	Mike Nowlin		Donald C. Tarter			iczn	Animalia	Arthropoda	Insecta	Plecoptera	Animalia | Arthropoda | Insecta | Plecoptera | Arctoperlaria | Pteronarcyoidea | Peltoperlidae | Tallaperla	Peltoperlidae	Tallaperla	maria	Tallaperla maria (Needham & Smith, 1916)	(Needham & Smith, 1916)	species		WVDEP			38.85899167	-79.46793333	WGS84
PreservedSpecimen	606aa501-4de3-4dfe-be55-1de16bf8ee8c	Theodore Z. Cook	1996-PSB-1664	6	10 mL PP Screw	Immature		North America	United States	West Virginia	Pendleton	1996-08-20	1996	8	20	233				stream		644	8/20/1996	Near mouth upstream bridge Northwest of Onego	Gulf Run	Mike Nowlin		Donald C. Tarter			iczn	Animalia	Arthropoda	Insecta	Plecoptera	Animalia | Arthropoda | Insecta | Plecoptera | Arctoperlaria | Perloidea | Chloroperlidae | Haploperla	Chloroperlidae	Haploperla	brevis	Haploperla brevis (Banks, 1895)	(Banks, 1895)	species		WVDEP			38.85814167	-79.47794167	WGS84
PreservedSpecimen	663e0a64-45d9-479b-9478-f5c141916bbd	Theodore Z. Cook	1996-PSB-1664	1	10 mL PP Screw	Immature		North America	United States	West Virginia	Pendleton	1996-08-20	1996	8	20	233				stream		644	8/20/1996	Near mouth upstream bridge Northwest of Onego	Gulf Run	Mike Nowlin		Donald C. Tarter			iczn	Animalia	Arthropoda	Insecta	Plecoptera	Animalia | Arthropoda | Insecta | Plecoptera | Arctoperlaria | Pteronarcyoidea | Peltoperlidae | Peltoperla	Peltoperlidae	Peltoperla		Peltoperla Needham, 1905	Needham, 1905	genus		WVDEP			38.85814167	-79.47794167	WGS84
PreservedSpecimen	a6930f8d-5e02-497b-8837-e9b95620634c	Theodore Z. Cook	1996-PSB-1664	1	10 mL PP Screw	Immature		North America	United States	West Virginia	Pendleton	1996-08-20	1996	8	20	233				stream		644	8/20/1996	Near mouth upstream bridge Northwest of Onego	Gulf Run	Mike Nowlin		Donald C. Tarter			iczn	Animalia	Arthropoda	Insecta	Plecoptera	Animalia | Arthropoda | Insecta | Plecoptera | Arctoperlaria | Pteronarcyoidea | Pteronarcyidae | Pteronarcys | Allonarcys	Pteronarcyidae	Pteronarcys	proteus	Pteronarcys proteus Newman, 1838	Newman, 1838	species		WVDEP			38.85814167	-79.47794167	WGS84
PreservedSpecimen	ec1aab29-f93c-4e2c-92c7-a66ae76c3c5f	Theodore Z. Cook	1996-PSB-1666	2	10 mL PP Screw	Immature		North America	United States	West Virginia	Pendleton	1996-08-20	1996	8	20	233				stream		673	8/20/1996	At mouth West of Onego	Lower Gulf Run	Mike Nowlin		Donald C. Tarter			iczn	Animalia	Arthropoda	Insecta	Plecoptera	Animalia | Arthropoda | Insecta | Plecoptera | Arctoperlaria | Perloidea | Perlidae | Acroneuria	Perlidae	Acroneuria	carolinensis	Acroneuria carolinensis (Banks, 1905)	(Banks, 1905)	species		WVDEP			38.85122222	-79.49033333	WGS84
PreservedSpecimen	e847140f-1513-4582-b2ce-4e6d4dc8cadc	Theodore Z. Cook	1996-PSB-1666	3	10 mL PP Screw	Immature		North America	United States	West Virginia	Pendleton	1996-08-20	1996	8	20	233				stream		673	8/20/1996	At mouth West of Onego	Lower Gulf Run	Mike Nowlin		Donald C. Tarter			iczn	Animalia	Arthropoda	Insecta	Plecoptera	Animalia | Arthropoda | Insecta | Plecoptera | Arctoperlaria | Perloidea | Chloroperlidae | Haploperla	Chloroperlidae	Haploperla	brevis	Haploperla brevis (Banks, 1895)	(Banks, 1895)	species		WVDEP			38.85122222	-79.49033333	WGS84
PreservedSpecimen	2104c343-7a60-4f13-a220-d877e011cb8a	Theodore Z. Cook	1996-PSB-1666	1	10 mL PP Screw	Immature		North America	United States	West Virginia	Pendleton	1996-08-20	1996	8	20	233				stream		673	8/20/1996	At mouth West of Onego	Lower Gulf Run	Mike Nowlin		Donald C. Tarter			iczn	Animalia	Arthropoda	Insecta	Plecoptera	Animalia | Arthropoda | Insecta | Plecoptera | Arctoperlaria | Pteronarcyoidea | Pteronarcyidae | Pteronarcys | Allonarcys	Pteronarcyidae	Pteronarcys	proteus	Pteronarcys proteus Newman, 1838	Newman, 1838	species		WVDEP			38.85122222	-79.49033333	WGS84
PreservedSpecimen	7cebb04b-318a-4956-9e18-4034e7eba8e7	Theodore Z. Cook	1996-PSB-1672	1	10 mL PP Screw	Immature		North America	United States	West Virginia	Pendleton	1996-08-21	1996	8	21	234				stream		590	8/21/1996	Near mouth at Judy Gap	Judy Run	Doug Wood		Donald C. Tarter			iczn	Animalia	Arthropoda	Insecta	Plecoptera	Animalia | Arthropoda | Insecta | Plecoptera | Arctoperlaria | Perloidea | Perlidae | Acroneuria	Perlidae	Acroneuria	lycorias	Acroneuria lycorias (Newman, 1839)	(Newman, 1839)	species		WVDEP			38.70636111	-79.46386111	WGS84
PreservedSpecimen	cedde51c-7658-4b7d-812a-34ad4e5330e7	Theodore Z. Cook	1996-PSB-1674	1	10 mL PP Screw	Immature		North America	United States	West Virginia	Pendleton	1996-08-19	1996	8	19	232				stream		650	8/19/1996	Near mouth upstream County Route 28/7 in Circleville	Bouses Run	Mike Puckett		Donald C. Tarter			iczn	Animalia	Arthropoda	Insecta	Plecoptera	Animalia | Arthropoda | Insecta | Plecoptera | Arctoperlaria | Perloidea | Perlidae | Acroneuria	Perlidae	Acroneuria	abnormis	Acroneuria abnormis (Newman, 1838)	(Newman, 1838)	species		WVDEP			38.67205556	-79.49616111	WGS84
PreservedSpecimen	f47bced5-2433-4c95-8076-8d47aa1035fc	Theodore Z. Cook	1996-PSB-1674	1	10 mL PP Screw	Immature		North America	United States	West Virginia	Pendleton	1996-08-19	1996	8	19	232				stream		650	8/19/1996	Near mouth upstream County Route 28/7 in Circleville	Bouses Run	Mike Puckett		Donald C. Tarter			iczn	Animalia	Arthropoda	Insecta	Plecoptera	Animalia | Arthropoda | Insecta | Plecoptera | Arctoperlaria | Pteronarcyoidea | Pteronarcyidae | Pteronarcys | Allonarcys	Pteronarcyidae	Pteronarcys	proteus	Pteronarcys proteus Newman, 1838	Newman, 1838	species		WVDEP			38.67205556	-79.49616111	WGS84
PreservedSpecimen	aa4e6bc1-6184-45f9-882b-0b227ad38ce3	Theodore Z. Cook	1996-PSB-1675	3	10 mL PP Screw	Immature		North America	United States	West Virginia	Pendleton	1996-08-28	1996	8	28	241				stream		378	8/28/1996	Near mouth Southwest of Landen	Long Run	Mike Puckett		Donald C. Tarter			iczn	Animalia	Arthropoda	Insecta	Plecoptera	Animalia | Arthropoda | Insecta | Plecoptera | Arctoperlaria | Perloidea | Perlidae | Acroneuria	Perlidae	Acroneuria	abnormis	Acroneuria abnormis (Newman, 1838)	(Newman, 1838)	species		WVDEP			38.87761111	-79.26365278	WGS84
PreservedSpecimen	8a0e57b2-bc32-4200-8207-0d7a0c3711ca	Theodore Z. Cook	1996-PSB-1675	1	10 mL PP Screw	Immature		North America	United States	West Virginia	Pendleton	1996-08-28	1996	8	28	241				stream		378	8/28/1996	Near mouth Southwest of Landen	Long Run	Mike Puckett		Donald C. Tarter			iczn	Animalia	Arthropoda	Insecta	Plecoptera	Animalia | Arthropoda | Insecta | Plecoptera | Arctoperlaria | Perloidea | Chloroperlidae | Haploperla	Chloroperlidae	Haploperla	brevis	Haploperla brevis (Banks, 1895)	(Banks, 1895)	species		WVDEP			38.87761111	-79.26365278	WGS84
PreservedSpecimen	b76d8d01-066c-4e79-92fb-94b71669cd56	Theodore Z. Cook	1996-PSB-1675	1	10 mL PP Screw	Immature		North America	United States	West Virginia	Pendleton	1996-08-28	1996	8	28	241				stream		378	8/28/1996	Near mouth Southwest of Landen	Long Run	Mike Puckett		Donald C. Tarter			iczn	Animalia	Arthropoda	Insecta	Plecoptera	Animalia | Arthropoda | Insecta | Plecoptera | Arctoperlaria | Pteronarcyoidea | Peltoperlidae | Tallaperla	Peltoperlidae	Tallaperla	maria	Tallaperla maria (Needham & Smith, 1916)	(Needham & Smith, 1916)	species		WVDEP			38.87761111	-79.26365278	WGS84
PreservedSpecimen	85b4ed36-8ad8-4eac-b444-078217297fde	Theodore Z. Cook	1996-PSB-1676	1	10 mL PP Screw	Immature		North America	United States	West Virginia	Pendleton	1996-08-28	1996	8	28	241				river		378	8/28/1996	At mouth Southwest of Landen	UNT/South Branch Potomac River RM 89.72	Mike Puckett		Donald C. Tarter			iczn	Animalia	Arthropoda	Insecta	Plecoptera	Animalia | Arthropoda | Insecta | Plecoptera | Arctoperlaria | Pteronarcyoidea | Peltoperlidae | Tallaperla	Peltoperlidae	Tallaperla	maria	Tallaperla maria (Needham & Smith, 1916)	(Needham & Smith, 1916)	species		WVDEP			38.87461111	-79.26773333	WGS84
PreservedSpecimen	0fb679c1-0315-47ec-851b-7283c3cdcd98	Theodore Z. Cook	1996-PSB-1682	1	10 mL PP Screw	Immature		North America	United States	West Virginia	Pendleton	1996-08-27	1996	8	27	240				stream		502	8/27/1996	Near mouth upstream U.S. Route 220 South of Ruddle	Peters Run	Doug Wood		Donald C. Tarter			iczn	Animalia	Arthropoda	Insecta	Plecoptera	Animalia | Arthropoda | Insecta | Plecoptera | Arctoperlaria | Perloidea | Perlidae | Acroneuria	Perlidae	Acroneuria	abnormis	Acroneuria abnormis (Newman, 1838)	(Newman, 1838)	species		WVDEP			38.69839444	-79.31341389	WGS84
PreservedSpecimen	2cf661ef-e820-4ff3-8fd9-51dfc80c1c10	Theodore Z. Cook	1996-PSB-1683	1	10 mL PP Screw	Immature		North America	United States	West Virginia	Pendleton	1996-08-27	1996	8	27	240				stream		503	8/27/1996	At mouth North of Franklin	Trout Run	Doug Wood		Donald C. Tarter			iczn	Animalia	Arthropoda	Insecta	Plecoptera	Animalia | Arthropoda | Insecta | Plecoptera | Arctoperlaria | Perloidea | Perlidae | Acroneuria	Perlidae	Acroneuria	abnormis	Acroneuria abnormis (Newman, 1838)	(Newman, 1838)	species		WVDEP			38.661225	-79.318375	WGS84
PreservedSpecimen	033e8970-b461-4f7e-a0f6-a5f150ed7080	Theodore Z. Cook	1996-PSB-1684	1	10 mL PP Screw	Immature		North America	United States	West Virginia	Pendleton	1996-08-27	1996	8	27	240				stream		541	8/27/1996	Upstream U.S. Route 33 North of Franklin	Friends Run	Doug Wood		Donald C. Tarter			iczn	Animalia	Arthropoda	Insecta	Plecoptera	Animalia | Arthropoda | Insecta | Plecoptera | Arctoperlaria | Perloidea | Perlidae | Acroneuria	Perlidae	Acroneuria	abnormis	Acroneuria abnormis (Newman, 1838)	(Newman, 1838)	species		WVDEP			38.65483611	-79.33309444	WGS84
PreservedSpecimen	13eb0781-78a2-47f3-8d1d-78f7b5a85ee3	Theodore Z. Cook	1996-PSB-1686	1	10 mL PP Screw	Immature		North America	United States	West Virginia	Pendleton	1996-09-10	1996	9	10	254				stream		678	9/10/1996	Near mouth Southwest of Franklin	Little Creek	Mike Nowlin		Donald C. Tarter			iczn	Animalia	Arthropoda	Insecta	Plecoptera	Animalia | Arthropoda | Insecta | Plecoptera | Arctoperlaria | Pteronarcyoidea | Pteronarcyidae | Pteronarcys | Allonarcys	Pteronarcyidae	Pteronarcys	proteus	Pteronarcys proteus Newman, 1838	Newman, 1838	species		WVDEP			38.61439722	-79.41451667	WGS84
PreservedSpecimen	e4136e76-0f56-46ee-b8a9-29d733eaf293	Theodore Z. Cook	1996-PSB-1687	1	10 mL PP Screw	Immature		North America	United States	West Virginia	Pendleton	1996-09-10	1996	9	10	254				stream		722	9/10/1996	At mouth Southwest of Franklin	Gravel Lick Run	Mike Nowlin		Donald C. Tarter			iczn	Animalia	Arthropoda	Insecta	Plecoptera	Animalia | Arthropoda | Insecta | Plecoptera | Arctoperlaria | Pteronarcyoidea | Peltoperlidae | Tallaperla	Peltoperlidae	Tallaperla	maria	Tallaperla maria (Needham & Smith, 1916)	(Needham & Smith, 1916)	species		WVDEP			38.62511667	-79.43282778	WGS84
PreservedSpecimen	05c7942f-0bb7-49a9-99ba-b68bc0229234	Theodore Z. Cook	1996-PSB-1688	1	30 mL PP WM Star Bottle	Immature		North America	United States	West Virginia	Pendleton	1996-08-27	1996	8	27	240				stream		539	8/27/1996	Near mouth South of Franklin	Thorn Creek	Doug Wood		Donald C. Tarter			iczn	Animalia	Arthropoda	Insecta	Plecoptera	Animalia | Arthropoda | Insecta | Plecoptera | Arctoperlaria | Pteronarcyoidea | Pteronarcyidae | Pteronarcys | Allonarcys	Pteronarcyidae	Pteronarcys	comstocki	Pteronarcys comstocki Smith, 1917	Smith, 1917	species		WVDEP			38.60797778	-79.34966389	WGS84
PreservedSpecimen	c494f905-9075-4a4b-843b-fa11e6008677	Theodore Z. Cook	1996-PSB-1693	3	10 mL PP Screw	Immature		North America	United States	West Virginia	Pendleton	1996-09-10	1996	9	10	254				stream		626	9/10/1996	Near mouth upstream U.S. Route 220 near Cave	Hammer Run	Mike Nowlin		Donald C. Tarter			iczn	Animalia	Arthropoda	Insecta	Plecoptera	Animalia | Arthropoda | Insecta | Plecoptera | Arctoperlaria | Pteronarcyoidea | Pteronarcyidae | Pteronarcys | Allonarcys	Pteronarcyidae	Pteronarcys	proteus	Pteronarcys proteus Newman, 1838	Newman, 1838	species		WVDEP			38.55344722	-79.43948611	WGS84
PreservedSpecimen	5604c147-744a-4b4e-8b39-b6b02072f875	Theodore Z. Cook	1996-PSB-1693	1	10 mL PP Screw	Immature		North America	United States	West Virginia	Pendleton	1996-09-10	1996	9	10	254				stream		626	9/10/1996	Near mouth upstream U.S. Route 220 near Cave	Hammer Run	Mike Nowlin		Donald C. Tarter			iczn	Animalia	Arthropoda	Insecta	Plecoptera	Animalia | Arthropoda | Insecta | Plecoptera | Arctoperlaria | Pteronarcyoidea | Peltoperlidae | Tallaperla	Peltoperlidae	Tallaperla	maria	Tallaperla maria (Needham & Smith, 1916)	(Needham & Smith, 1916)	species		WVDEP			38.55344722	-79.43948611	WGS84
PreservedSpecimen	1a1874be-0224-4678-9332-3c2f7c16ede8	Theodore Z. Cook	1996-PSB-1696	3	60 mL PP WM Star Bottle	Immature		North America	United States	West Virginia	Hampshire	1996-08-27	1996	8	27	240				stream		273	8/27/1996	Upstream Elmlick Run & U.S. Route 220/State Route 28 North of Purgitsville	Mill Creek	Mike Nowlin		Donald C. Tarter			iczn	Animalia	Arthropoda	Insecta	Plecoptera	Animalia | Arthropoda | Insecta | Plecoptera | Arctoperlaria | Perloidea | Chloroperlidae | Haploperla	Chloroperlidae	Haploperla	brevis	Haploperla brevis (Banks, 1895)	(Banks, 1895)	species		WVDEP			39.25232222	-78.91738611	WGS84
PreservedSpecimen	ae3cac3f-980f-40e6-9e28-622fd0e4465c	Theodore Z. Cook	1996-PSN-1705	2	10 mL PP Screw	Immature		North America	United States	West Virginia	Hardy	1996-09-11	1996	9	11	255				stream		479	9/11/1996	At State Line between UNTs/Crab Run RMs 3.82 & RM 3.89 Southwest of Mathias	Crab Run	Jeff Bailey		Donald C. Tarter			iczn	Animalia	Arthropoda	Insecta	Plecoptera	Animalia | Arthropoda | Insecta | Plecoptera | Arctoperlaria | Perloidea | Chloroperlidae | Haploperla	Chloroperlidae	Haploperla	brevis	Haploperla brevis (Banks, 1895)	(Banks, 1895)	species		WVDEP			38.81333333	-78.94191667	WGS84
PreservedSpecimen	cb6fb138-e86a-4edd-b1e9-6a41f789ccd9	Theodore Z. Cook	1996-PSN-1717	2	10 mL PP Screw	Immature		North America	United States	West Virginia	Hardy	1996-09-11	1996	9	11	255				stream		469	9/11/1996	Upstream UNT/Capon Run RM 3.48 & farm South of Mathias	Capon Run	Jeff Bailey		Donald C. Tarter			iczn	Animalia	Arthropoda	Insecta	Plecoptera	Animalia | Arthropoda | Insecta | Plecoptera | Arctoperlaria | Perloidea | Chloroperlidae | Haploperla	Chloroperlidae	Haploperla	brevis	Haploperla brevis (Banks, 1895)	(Banks, 1895)	species		WVDEP			38.78483333	-78.89577778	WGS84
PreservedSpecimen	3d1a6798-14d4-41ba-ac6b-4baf1189a3d4	Theodore Z. Cook	1997-KC-402	1	30 mL PP WM Star Bottle	Immature		North America	United States	West Virginia	Boone	1997-09-17	1997	9	17	260				stream		257	9/17/1997	At mouth East of Comfort	Spicelick Fork	Christina Moore		Donald C. Tarter			iczn	Animalia	Arthropoda	Insecta	Plecoptera	Animalia | Arthropoda | Insecta | Plecoptera | Arctoperlaria | Perloidea | Chloroperlidae | Haploperla	Chloroperlidae	Haploperla	brevis	Haploperla brevis (Banks, 1895)	(Banks, 1895)	species		WVDEP			38.12673333	-81.57431389	WGS84
PreservedSpecimen	9ee3af0c-a0ca-4426-8f9c-6622deeef0ff	Theodore Z. Cook	1997-KL-790-516	2	1 Dram Shell	Immature		North America	United States	West Virginia	Jackson	1997-05-13	1997	5	13	133				stream		204	5/13/1997	Near mouth Northeast of Sissonville	First Creek	Charlie Surbaugh		EcoAnalysts, Inc.		2004/2007	iczn	Animalia	Arthropoda	Insecta	Plecoptera	Animalia | Arthropoda | Insecta | Plecoptera | Arctoperlaria | Perloidea | Perlidae | Eccoptura	Perlidae	Eccoptura	xanthenes	Eccoptura xanthenes (Newman, 1838)	(Newman, 1838)	species		WVDEP			38.60196111	-81.58091667	WGS84
PreservedSpecimen	a77eebe5-7dab-46b5-8f7e-67f769964c5f	Theodore Z. Cook	1997-KL-796-516	1	1 Dram Shell	Immature		North America	United States	West Virginia	Jackson	1997-05-13	1997	5	13	133				stream		201	5/13/1997	At mouth West of Goldtown	Loom Tree Hollow	Charlie Surbaugh		EcoAnalysts, Inc.		2004/2007	iczn	Animalia	Arthropoda	Insecta	Plecoptera	Animalia | Arthropoda | Insecta | Plecoptera | Arctoperlaria | Perloidea | Perlidae | Eccoptura	Perlidae	Eccoptura	xanthenes	Eccoptura xanthenes (Newman, 1838)	(Newman, 1838)	species		WVDEP			38.61231111	-81.67256944	WGS84
PreservedSpecimen	557730ce-2ba6-42ff-8547-849db9e22b91	Theodore Z. Cook	1997-KL-804	2	10 mL PP Screw	Immature		North America	United States	West Virginia	Roane	1997-05-28	1997	5	28	148				stream		206	5/28/1997	Upstream UNT/Green Creek RM 2.36 East of Kettle	Green Creek	Janice Smithson		Donald C. Tarter			iczn	Animalia	Arthropoda	Insecta	Plecoptera	Animalia | Arthropoda | Insecta | Plecoptera | Arctoperlaria | Perloidea | Chloroperlidae | Haploperla	Chloroperlidae	Haploperla	brevis	Haploperla brevis (Banks, 1895)	(Banks, 1895)	species		WVDEP			38.57328333	-81.48010556	WGS84
PreservedSpecimen	a4a2cf7c-dae8-4bab-a6bb-5f5453922aa5	Theodore Z. Cook	1997-KL-819	1	10 mL PP Screw	Immature		North America	United States	West Virginia	Roane	1997-05-22	1997	5	22	142				stream		246	5/22/1997	Near mouth upstream County Route 21 in Harley	Hollywood Fork	Charlie Surbaugh		Donald C. Tarter			iczn	Animalia	Arthropoda	Insecta	Plecoptera	Animalia | Arthropoda | Insecta | Plecoptera | Arctoperlaria | Perloidea | Perlodidae | Perlodinae | Remenus	Perlodidae	Remenus	bilobatus	Remenus bilobatus (Needham & Claassen, 1925)	(Needham & Claassen, 1925)	species		WVDEP			38.63236389	-81.31388056	WGS84
PreservedSpecimen	e15af850-2fc1-4d10-9f1b-c2f5761b2749	Theodore Z. Cook	1997-MT-1201	1	10 mL PP Screw	Immature		North America	United States	West Virginia	Upshur	1997-09-10	1997	9	10	253				stream		550	9/10/1997	Near mouth Northeast of Alexander	Herods Run	John Wirts		Donald C. Tarter			iczn	Animalia	Arthropoda	Insecta	Plecoptera	Animalia | Arthropoda | Insecta | Plecoptera | Arctoperlaria | Pteronarcyoidea | Peltoperlidae | Tallaperla	Peltoperlidae	Tallaperla	maria	Tallaperla maria (Needham & Smith, 1916)	(Needham & Smith, 1916)	species		WVDEP			38.80146389	-80.20519167	WGS84
PreservedSpecimen	fb1f1c8d-8c87-4816-b3cf-51cdd48e3e63	Theodore Z. Cook	1997-MT-1203	1	10 mL PP Screw	Immature		North America	United States	West Virginia	Upshur	1997-09-09	1997	9	9	252				stream		568	9/9/1997	At mouth North of Selbyville	Alec Run	George Constantz		Donald C. Tarter			iczn	Animalia	Arthropoda	Insecta	Plecoptera	Animalia | Arthropoda | Insecta | Plecoptera | Arctoperlaria | Perloidea | Chloroperlidae | Haploperla	Chloroperlidae	Haploperla	brevis	Haploperla brevis (Banks, 1895)	(Banks, 1895)	species		WVDEP			38.76841389	-80.23848056	WGS84
PreservedSpecimen	be824e46-ec9b-4905-a6e3-d6b1bac3d190	Theodore Z. Cook	1997-MT-1203	1	10 mL PP Screw	Immature		North America	United States	West Virginia	Upshur	1997-09-09	1997	9	9	252				stream		568	9/9/1997	At mouth North of Selbyville	Alec Run	George Constantz		Garrett Hoover		2023	iczn	Animalia	Arthropoda	Insecta	Plecoptera	Animalia | Arthropoda | Insecta | Plecoptera | Arctoperlaria | Perloidea | Perlodidae | Perlodinae | Malirekus	Perlodidae	Malirekus	hastatus	Malirekus hastatus (Banks, 1920)	(Banks, 1920)	species		WVDEP			38.76841389	-80.23848056	WGS84
PreservedSpecimen	43f06481-8f30-495d-a1fd-28a26bb84495	Theodore Z. Cook	1997-MT-1203	1	10 mL PP Screw	Immature		North America	United States	West Virginia	Upshur	1997-09-09	1997	9	9	252				stream		568	9/9/1997	At mouth North of Selbyville	Alec Run	George Constantz		Donald C. Tarter			iczn	Animalia	Arthropoda	Insecta	Plecoptera	Animalia | Arthropoda | Insecta | Plecoptera | Arctoperlaria | Pteronarcyoidea | Peltoperlidae | Peltoperla	Peltoperlidae	Peltoperla		Peltoperla Needham, 1905	Needham, 1905	genus		WVDEP			38.76841389	-80.23848056	WGS84
PreservedSpecimen	869bd9d3-37b2-42ee-89eb-139d4811119a	Theodore Z. Cook	1997-MT-1226	2	10 mL PP Screw	Immature		North America	United States	West Virginia	Upshur	1997-09-08	1997	9	8	251				river		673	9/8/1997	Between UNTs/Right Fork RMs 8.82 & 11.82 North of Hemlock	Right Fork Middle Fork River	Jeff Bailey		Donald C. Tarter			iczn	Animalia	Arthropoda	Insecta	Plecoptera	Animalia | Arthropoda | Insecta | Plecoptera | Arctoperlaria | Pteronarcyoidea | Pteronarcyidae | Pteronarcys | Allonarcys	Pteronarcyidae	Pteronarcys	proteus	Pteronarcys proteus Newman, 1838	Newman, 1838	species		WVDEP			38.80403333	-80.14503056	WGS84
PreservedSpecimen	42a30306-0a91-4f38-9d97-3e9776677959	Theodore Z. Cook	1997-MT-1230	1	10 mL PP Screw	Immature		North America	United States	West Virginia	Upshur	1997-08-26	1997	8	26	238				stream		549	8/26/1997	Near mouth Northeast of Yokum	Laurel Run/Middle Fork River	Jeff Bailey		Donald C. Tarter			iczn	Animalia	Arthropoda	Insecta	Plecoptera	Animalia | Arthropoda | Insecta | Plecoptera | Arctoperlaria | Pteronarcyoidea | Peltoperlidae | Tallaperla	Peltoperlidae	Tallaperla	maria	Tallaperla maria (Needham & Smith, 1916)	(Needham & Smith, 1916)	species		WVDEP			38.99193056	-80.05246111	WGS84
PreservedSpecimen	cd7c39ce-528b-4862-9063-2d6a5d088786	Theodore Z. Cook	1997-PNB-1526	1	10 mL PP Screw	Immature		North America	United States	West Virginia	Mineral	1997-08-13	1997	8	13	225				stream		490	8/13/1997	At mouth Northeast of Elk Garden	Cranberry Run	Perry Casto		Donald C. Tarter			iczn	Animalia	Arthropoda	Insecta	Plecoptera	Animalia | Arthropoda | Insecta | Plecoptera | Arctoperlaria | Pteronarcyoidea | Pteronarcyidae | Pteronarcys | Allonarcys	Pteronarcyidae	Pteronarcys	proteus	Pteronarcys proteus Newman, 1838	Newman, 1838	species		WVDEP			39.38976667	-79.13366667	WGS84
PreservedSpecimen	0b165cbf-bf68-4bbb-8690-72b4d983654b	Theodore Z. Cook	1997-PNB-1526	1	10 mL PP Screw	Immature		North America	United States	West Virginia	Mineral	1997-08-13	1997	8	13	225				stream		490	8/13/1997	At mouth Northeast of Elk Garden	Cranberry Run	Perry Casto		Donald C. Tarter			iczn	Animalia	Arthropoda	Insecta	Plecoptera	Animalia | Arthropoda | Insecta | Plecoptera | Arctoperlaria | Pteronarcyoidea | Peltoperlidae | Tallaperla	Peltoperlidae	Tallaperla	maria	Tallaperla maria (Needham & Smith, 1916)	(Needham & Smith, 1916)	species		WVDEP			39.38976667	-79.13366667	WGS84
PreservedSpecimen	b75ad38d-404f-4148-8c30-17baeaaca598	Theodore Z. Cook	1997-PNB-1573	2	10 mL PP Screw	Immature		North America	United States	West Virginia	Mineral	1997-08-13	1997	8	13	225				stream		317	8/13/1997	At mouth East of Laurel Dale	Whip Run	Alvan Gale		Donald C. Tarter			iczn	Animalia	Arthropoda	Insecta	Plecoptera	Animalia | Arthropoda | Insecta | Plecoptera | Arctoperlaria | Pteronarcyoidea | Peltoperlidae | Tallaperla	Peltoperlidae	Tallaperla	maria	Tallaperla maria (Needham & Smith, 1916)	(Needham & Smith, 1916)	species		WVDEP			39.29011111	-79.03581111	WGS84
PreservedSpecimen	e1ba3bc9-6f6a-4546-9d23-a6a63b906ac3	Theodore Z. Cook	1998-KG-696-516	1	1 Dram Shell	Immature		North America	United States	West Virginia	Greenbrier	1998-08-04	1998	8	4	216				stream		807	8/4/1998	At mouth at State Route 39 bridge in Monongahela National Forest Northeast of Richwood	Hunters Run	John Wirts		Donald C. Tarter			iczn	Animalia	Arthropoda	Insecta	Plecoptera	Animalia | Arthropoda | Insecta | Plecoptera | Arctoperlaria | Perloidea | Perlidae | Eccoptura	Perlidae	Eccoptura	xanthenes	Eccoptura xanthenes (Newman, 1838)	(Newman, 1838)	species		WVDEP			38.24539444	-80.46063611	WGS84
PreservedSpecimen	170fd943-b0e8-4c11-b3f4-94c10b51f10f	Theodore Z. Cook	1998-OGL-1336-516	4	1 Dram Shell	Immature		North America	United States	West Virginia	Lincoln	1998-05-11	1998	5	11	131				stream		261	5/11/1998	Mid-reach Southwest of Ranger	Nelson Fork	Christina Moore		Donald C. Tarter			iczn	Animalia	Arthropoda	Insecta	Plecoptera	Animalia | Arthropoda | Insecta | Plecoptera | Arctoperlaria | Perloidea | Perlidae | Eccoptura	Perlidae	Eccoptura	xanthenes	Eccoptura xanthenes (Newman, 1838)	(Newman, 1838)	species		WVDEP			38.07940278	-82.21542222	WGS84
PreservedSpecimen	b65611fb-19a2-4c60-8a9a-eecf4ec91f22	Theodore Z. Cook	1998-OGL-1339	1	10 mL PP Screw	Immature		North America	United States	West Virginia	Lincoln	1998-05-11	1998	5	11	131				stream		181	5/11/1998	Near mouth at road crossing in Gill	Little Ugly Creek	Christina Moore		EcoAnalysts, Inc.		2004/2007	iczn	Animalia	Arthropoda	Insecta	Plecoptera	Animalia | Arthropoda | Insecta | Plecoptera | Arctoperlaria | Perloidea | Perlodidae | Isoperlinae | Clioperla	Perlodidae	Clioperla	clio	Clioperla clio (Newman, 1839)	(Newman, 1839)	species		WVDEP			38.08731667	-82.12124722	WGS84
PreservedSpecimen	7da7a957-53c3-4b6c-a9c4-64ae4c92d78f	Theodore Z. Cook	1998-OGL-1339-516	1	1 Dram Shell	Immature		North America	United States	West Virginia	Lincoln	1998-05-11	1998	5	11	131				stream		181	5/11/1998	Near mouth at road crossing in Gill	Little Ugly Creek	Christina Moore		Donald C. Tarter			iczn	Animalia	Arthropoda	Insecta	Plecoptera	Animalia | Arthropoda | Insecta | Plecoptera | Arctoperlaria | Perloidea | Perlidae | Eccoptura	Perlidae	Eccoptura	xanthenes	Eccoptura xanthenes (Newman, 1838)	(Newman, 1838)	species		WVDEP			38.08731667	-82.12124722	WGS84
PreservedSpecimen	b6729fb4-005b-4b9a-aea2-bd0b67383f0f	Theodore Z. Cook	1998-OGL-1343-516	2	1 Dram Shell	Immature		North America	United States	West Virginia	Lincoln	1998-05-18	1998	5	18	138				stream		243	5/18/1998	Downstream Chestnut Oak Creek East of Leet	Laurel Creek	Perry Casto		Donald C. Tarter			iczn	Animalia	Arthropoda	Insecta	Plecoptera	Animalia | Arthropoda | Insecta | Plecoptera | Arctoperlaria | Perloidea | Perlidae | Eccoptura	Perlidae	Eccoptura	xanthenes	Eccoptura xanthenes (Newman, 1838)	(Newman, 1838)	species		WVDEP			38.07342778	-82.01985278	WGS84
PreservedSpecimen	e15e608e-5a94-4b9f-965d-3c9b10de74fc	Theodore Z. Cook	1998-OGL-1363	1	30 mL PP WM Star Bottle	Immature		North America	United States	West Virginia	Logan	1998-05-04	1998	5	4	124				stream		202	5/4/1998	At mouth Southwest of Shively	Hoover Fork	Doug Wood		Donald C. Tarter			iczn	Animalia	Arthropoda	Insecta	Plecoptera	Animalia | Arthropoda | Insecta | Plecoptera | Arctoperlaria | Perloidea | Perlodidae | Perlodinae | Remenus	Perlodidae	Remenus	bilobatus	Remenus bilobatus (Needham & Claassen, 1925)	(Needham & Claassen, 1925)	species		WVDEP			37.95492778	-82.14197778	WGS84
PreservedSpecimen	2cba2c41-45b2-42ce-b78a-02969b81ca03	Theodore Z. Cook	1998-OGL-1363	1	30 mL PP WM Star Bottle	Immature		North America	United States	West Virginia	Logan	1998-05-04	1998	5	4	124				stream		202	5/4/1998	At mouth Southwest of Shively	Hoover Fork	Doug Wood		Donald C. Tarter			iczn	Animalia	Arthropoda	Insecta	Plecoptera	Animalia | Arthropoda | Insecta | Plecoptera | Arctoperlaria | Perloidea | Perlodidae | Perlodinae | Yugus	Perlodidae	Yugus	kirchneri	Yugus kirchneri Nelson, 2001	Nelson, 2001	species		WVDEP			37.95492778	-82.14197778	WGS84
PreservedSpecimen	1497cea9-f342-423f-b895-bc219330cb6a	Theodore Z. Cook	1998-OGL-1394-516	2	1 Dram Shell	Immature		North America	United States	West Virginia	Cabell	1998-05-04	1998	5	4	124				stream		195	5/4/1998	Near mouth South of Milton	Fallen Fork	Perry Casto		Donald C. Tarter			iczn	Animalia	Arthropoda	Insecta	Plecoptera	Animalia | Arthropoda | Insecta | Plecoptera | Arctoperlaria | Perloidea | Perlidae | Eccoptura	Perlidae	Eccoptura	xanthenes	Eccoptura xanthenes (Newman, 1838)	(Newman, 1838)	species		WVDEP			38.38378889	-82.14072222	WGS84
PreservedSpecimen	762fc573-9736-4571-9d77-9da0d1d86428	Theodore Z. Cook	1998-OMN-1767	1	10 mL PP Screw	Immature		North America	United States	West Virginia	Tyler	1998-08-10	1998	8	10	222				stream		209	8/10/1998	Near mouth upstream UNT/Jug Run RM 0.07 Southeast of Bridgeway	Jug Run	Charlie Surbaugh		Donald C. Tarter			iczn	Animalia	Arthropoda	Insecta	Plecoptera	Animalia | Arthropoda | Insecta | Plecoptera | Arctoperlaria | Pteronarcyoidea | Peltoperlidae | Peltoperla	Peltoperlidae	Peltoperla		Peltoperla Needham, 1905	Needham, 1905	genus		WVDEP			39.45901944	-80.8809	WGS84
PreservedSpecimen	8564c68f-e202-43af-a8ab-311474c8b21c	Theodore Z. Cook	1998-OT-1284-516	1	1 Dram Shell	Immature		North America	United States	West Virginia	Wayne	1998-05-28	1998	5	28	148				stream		206	5/28/1998	Near mouth Southeast of Kiahsville	Alum Fork	Jeff Bailey		EcoAnalysts, Inc.		2004/2007	iczn	Animalia	Arthropoda	Insecta	Plecoptera	Animalia | Arthropoda | Insecta | Plecoptera | Arctoperlaria | Perloidea | Perlidae | Eccoptura	Perlidae	Eccoptura	xanthenes	Eccoptura xanthenes (Newman, 1838)	(Newman, 1838)	species		WVDEP			38.07178333	-82.29608611	WGS84
PreservedSpecimen	75ec64aa-04c2-48f7-834b-5b8cdd41bf07	Theodore Z. Cook	1998-PL-1493-507	1	1 Dram Shell	Immature		North America	United States	West Virginia	Berkeley	1998-06-02	1998	6	2	153				stream		288	6/2/1998	Upstream UNT/Little Brush Creek RM 3.40 West of Glengary Just North of WV/VA State Line	Little Brush Creek	Mike Puckett		Donald C. Tarter			iczn	Animalia	Arthropoda	Insecta	Plecoptera	Animalia | Arthropoda | Insecta | Plecoptera | Arctoperlaria | Perloidea | Perlidae | Acroneuria	Perlidae	Acroneuria	carolinensis	Acroneuria carolinensis (Banks, 1905)	(Banks, 1905)	species		WVDEP			39.38648889	-78.21916667	WGS84
PreservedSpecimen	f44537d3-8395-4ed1-ae21-784fd077412c	Theodore Z. Cook	1998-PL-1494	1	10 mL PP Screw	Immature		North America	United States	West Virginia	Morgan	1998-06-02	1998	6	2	153				stream		119	6/2/1998	Upstream UNT/Big Run RM 0.47 North of Cherry Run	Big Run	John Wirts		Donald C. Tarter			iczn	Animalia	Arthropoda	Insecta	Plecoptera	Animalia | Arthropoda | Insecta | Plecoptera | Arctoperlaria | Perloidea | Chloroperlidae | Haploperla	Chloroperlidae	Haploperla	brevis	Haploperla brevis (Banks, 1895)	(Banks, 1895)	species		WVDEP			39.63573056	-78.04744722	WGS84
PreservedSpecimen	540aa3cc-bd16-4811-8e0b-41cfa48f92f8	Theodore Z. Cook	1998-PL-1499	1	10 mL PP Screw	Immature		North America	United States	West Virginia	Morgan	1998-06-03	1998	6	3	154				stream		176	6/3/1998	Upstream UNT/Sleepy Creek RM 17.36 South of New Hope	Sleepy Creek	Christina Moore		Donald C. Tarter			iczn	Animalia	Arthropoda	Insecta	Plecoptera	Animalia | Arthropoda | Insecta | Plecoptera | Arctoperlaria | Pteronarcyoidea | Pteronarcyidae | Pteronarcys | Allonarcys	Pteronarcyidae	Pteronarcys	comstocki	Pteronarcys comstocki Smith, 1917	Smith, 1917	species		WVDEP			39.58829444	-78.18492778	WGS84
PreservedSpecimen	90ac60af-fce0-411c-bef7-539e1872c36b	Theodore Z. Cook	1998-PL-1517	2	10 mL PP Screw	Immature		North America	United States	West Virginia	Morgan	1998-06-03	1998	6	3	154				stream		269	6/3/1998	Near mouth in Cacapon Resort Park	South Fork Indian Run	Jeff Bailey		Donald C. Tarter			iczn	Animalia	Arthropoda	Insecta	Plecoptera	Animalia | Arthropoda | Insecta | Plecoptera | Arctoperlaria | Pteronarcyoidea | Pteronarcyidae | Pteronarcys | Allonarcys	Pteronarcyidae	Pteronarcys	proteus	Pteronarcys proteus Newman, 1838	Newman, 1838	species		WVDEP			39.49955556	-78.29970833	WGS84
PreservedSpecimen	69642fea-ee31-4eed-a315-9dbc613ad69c	Theodore Z. Cook	1998-PU-1443	3	10 mL PP Screw	Immature		North America	United States	West Virginia	Morgan	1998-06-03	1998	6	3	154				stream		146	6/3/1998	Near mouth upstream railroad tracks West of Great Cacapon	Rockwell Run	Jeff Bailey		Donald C. Tarter			iczn	Animalia	Arthropoda	Insecta	Plecoptera	Animalia | Arthropoda | Insecta | Plecoptera | Arctoperlaria | Pteronarcyoidea | Pteronarcyidae | Pteronarcys | Allonarcys	Pteronarcyidae	Pteronarcys	proteus	Pteronarcys proteus Newman, 1838	Newman, 1838	species		WVDEP			39.61259167	-78.37084167	WGS84
PreservedSpecimen	568493e9-912f-49e4-80fb-25d1aa932818	Theodore Z. Cook	1999-J-2586-508	9	1 Dram Shell	Immature		North America	United States	West Virginia	Monroe	1999-07-20	1999	7	20	201				stream		597	7/20/1999	Between Back Creek & UNT/Cove Creek RM 3.56 Northwest of Sweet Springs & Just South of the WV/VA State Line	Cove Creek	Doug Wood		Donald C. Tarter			iczn	Animalia	Arthropoda	Insecta	Plecoptera	Animalia | Arthropoda | Insecta | Plecoptera | Arctoperlaria | Perloidea | Perlidae | Acroneuria	Perlidae	Acroneuria	abnormis	Acroneuria abnormis (Newman, 1838)	(Newman, 1838)	species		WVDEP			37.64929444	-80.27506389	WGS84
PreservedSpecimen	fc6f46a6-ceef-460d-b726-c697439d1061	Theodore Z. Cook	1999-J-2589-508	9	1 Dram Shell	Immature		North America	United States	West Virginia	Monroe	1999-07-22	1999	7	22	203				stream		604	7/22/1999	Between UNTs/Potts Creek RMs 39.87 & 40.03 Southwest of Paint Bank, VA	Potts Creek	Jason Morgan		Donald C. Tarter			iczn	Animalia	Arthropoda	Insecta	Plecoptera	Animalia | Arthropoda | Insecta | Plecoptera | Arctoperlaria | Perloidea | Perlidae | Acroneuria	Perlidae	Acroneuria	abnormis	Acroneuria abnormis (Newman, 1838)	(Newman, 1838)	species		WVDEP			37.54095556	-80.32533889	WGS84
PreservedSpecimen	da5f806c-316e-4512-92dd-4d54d1766e5c	Theodore Z. Cook	1999-J-2590-530	9	1 Dram Shell	Immature		North America	United States	West Virginia	Monroe	1999-07-27	1999	7	27	208				stream		685	7/27/1999	Upstream UNT/Ewin Run RM 1.59 at County Route 20 crossing Southwest of Paint Bank, VA	Ewin Run	Jason Morgan		Donald C. Tarter			iczn	Animalia	Arthropoda	Insecta	Plecoptera	Animalia | Arthropoda | Insecta | Plecoptera | Arctoperlaria | Perloidea | Perlodidae | Perlodinae | Malirekus	Perlodidae	Malirekus	hastatus	Malirekus hastatus (Banks, 1920)	(Banks, 1920)	species		WVDEP			37.532625	-80.29055833	WGS84
PreservedSpecimen	fc0f8bb6-74e0-4fcb-8e50-410babbaa079	Theodore Z. Cook	1999-J-2592-508	1	1 Dram Shell	Immature		North America	United States	West Virginia	Monroe	1999-07-27	1999	7	27	208				stream		663	7/27/1999	Near mouth at Old Potts Creek Road Northeast of Waiteville	Wilson Branch	Karen Maes		Donald C. Tarter			iczn	Animalia	Arthropoda	Insecta	Plecoptera	Animalia | Arthropoda | Insecta | Plecoptera | Arctoperlaria | Perloidea | Perlidae | Acroneuria	Perlidae	Acroneuria	abnormis	Acroneuria abnormis (Newman, 1838)	(Newman, 1838)	species		WVDEP			37.48696667	-80.40959167	WGS84
PreservedSpecimen	98e7ed35-7c0c-4311-a55b-4b20de523dd6	Theodore Z. Cook	1999-KNG-1836-508	1	1 Dram Shell	Immature		North America	United States	West Virginia	Monroe	1999-06-28	1999	6	28	179				stream		585	6/28/1999	Upstream Rayburn Draft in Second Creek	Second Creek	Karen Maes		Donald C. Tarter			iczn	Animalia	Arthropoda	Insecta	Plecoptera	Animalia | Arthropoda | Insecta | Plecoptera | Arctoperlaria | Perloidea | Perlidae | Acroneuria	Perlidae	Acroneuria	abnormis	Acroneuria abnormis (Newman, 1838)	(Newman, 1838)	species		WVDEP			37.66390278	-80.45185278	WGS84
PreservedSpecimen	ab4a42e9-27cf-43d2-8d81-c7323e2b8210	Theodore Z. Cook	1999-KNG-1842-530	2	1 Dram Shell	Immature		North America	United States	West Virginia	Pocahontas	1999-07-21	1999	7	21	202				stream		932	7/21/1999	At mouth East of Dunmore	Left Prong Galford Run	Karen Maes		Donald C. Tarter			iczn	Animalia	Arthropoda	Insecta	Plecoptera	Animalia | Arthropoda | Insecta | Plecoptera | Arctoperlaria | Perloidea | Perlodidae | Perlodinae | Malirekus	Perlodidae	Malirekus	hastatus	Malirekus hastatus (Banks, 1920)	(Banks, 1920)	species		WVDEP			38.37229167	-79.774025	WGS84
PreservedSpecimen	8cf3e56a-d6de-441e-9e59-9a83e9a59719	Theodore Z. Cook	1999-KNG-1845-509	2	1 Dram Shell	Immature		North America	United States	West Virginia	Pocahontas	1999-07-20	1999	7	20	201				stream		937	7/20/1999	Near mouth Northeast of Thornwood	Long Run	Perry Casto		Donald C. Tarter			iczn	Animalia	Arthropoda	Insecta	Plecoptera	Animalia | Arthropoda | Insecta | Plecoptera | Arctoperlaria | Perloidea | Perlidae | Acroneuria	Perlidae	Acroneuria	carolinensis	Acroneuria carolinensis (Banks, 1905)	(Banks, 1905)	species		WVDEP			38.57103611	-79.70041667	WGS84
PreservedSpecimen	9f2b94cc-153a-48d9-b55a-cfc6a639875d	Theodore Z. Cook	1999-KNG-1845-530	15	1 Dram Shell	Immature		North America	United States	West Virginia	Pocahontas	1999-07-20	1999	7	20	201				stream		937	7/20/1999	Near mouth Northeast of Thornwood	Long Run	Perry Casto		Donald C. Tarter			iczn	Animalia	Arthropoda	Insecta	Plecoptera	Animalia | Arthropoda | Insecta | Plecoptera | Arctoperlaria | Perloidea | Perlodidae | Perlodinae | Malirekus	Perlodidae	Malirekus	hastatus	Malirekus hastatus (Banks, 1920)	(Banks, 1920)	species		WVDEP			38.57103611	-79.70041667	WGS84
PreservedSpecimen	11461a4e-09a4-49e2-bf75-2225f0036638	Theodore Z. Cook	1999-KNG-1846-507	5	1 Dram Shell	Immature		North America	United States	West Virginia	Pocahontas	1999-07-20	1999	7	20	201				stream		996	7/20/1999	At mouth North of Thornwood	Mullenax Run	Ben Lowman		Donald C. Tarter			iczn	Animalia	Arthropoda	Insecta	Plecoptera	Animalia | Arthropoda | Insecta | Plecoptera | Arctoperlaria | Perloidea | Perlidae | Acroneuria	Perlidae	Acroneuria	abnormis	Acroneuria abnormis (Newman, 1838)	(Newman, 1838)	species		WVDEP			38.62200556	-79.68460833	WGS84
PreservedSpecimen	e1fd8abb-077b-40de-b866-521a45812e57	Theodore Z. Cook	1999-KNG-1846-507	3	1 Dram Shell	Immature		North America	United States	West Virginia	Pocahontas	1999-07-20	1999	7	20	201				stream		996	7/20/1999	At mouth North of Thornwood	Mullenax Run	Ben Lowman		Donald C. Tarter			iczn	Animalia	Arthropoda	Insecta	Plecoptera	Animalia | Arthropoda | Insecta | Plecoptera | Arctoperlaria | Perloidea | Perlidae | Acroneuria	Perlidae	Acroneuria	carolinensis	Acroneuria carolinensis (Banks, 1905)	(Banks, 1905)	species		WVDEP			38.62200556	-79.68460833	WGS84
PreservedSpecimen	a3ddbf7e-f87c-4f62-8952-4b3042c12d97	Theodore Z. Cook	1999-KNG-1849-509	1	1 Dram Shell	Immature		North America	United States	West Virginia	Pocahontas	1999-07-21	1999	7	21	202				stream		977	7/21/1999	At mouth Northeast of Durbin	Hinkle Run	Ben Lowman		Donald C. Tarter			iczn	Animalia	Arthropoda	Insecta	Plecoptera	Animalia | Arthropoda | Insecta | Plecoptera | Arctoperlaria | Perloidea | Perlidae | Acroneuria	Perlidae	Acroneuria	carolinensis	Acroneuria carolinensis (Banks, 1905)	(Banks, 1905)	species		WVDEP			38.65011389	-79.73255833	WGS84
PreservedSpecimen	5d23c785-1d1d-4fcc-9698-a5eb4eb88188	Theodore Z. Cook	1999-KNG-1858-508	1	1 Dram Shell	Immature		North America	United States	West Virginia	Greenbrier	1999-07-22	1999	7	22	203				river		537	7/22/1999	Downstream UNT/Greenbrier River RM 60.09 Southwest of Anthony	Greenbrier River	John Wirts		Donald C. Tarter			iczn	Animalia	Arthropoda	Insecta	Plecoptera	Animalia | Arthropoda | Insecta | Plecoptera | Arctoperlaria | Perloidea | Perlidae | Acroneuria	Perlidae	Acroneuria	abnormis	Acroneuria abnormis (Newman, 1838)	(Newman, 1838)	species		WVDEP			37.87462222	-80.33656389	WGS84
PreservedSpecimen	3cc802aa-5e7c-4b80-9cfe-4c06eb74a1f3	Theodore Z. Cook	1999-KNG-1871-509	5	1 Dram Shell	Immature		North America	United States	West Virginia	Summers	1999-06-29	1999	6	29	180				stream		494	6/29/1999	Upstream UNT/Eagle Branch RM 0.69 North of Glenray	Eagle Branch	Karen Maes		Donald C. Tarter			iczn	Animalia	Arthropoda	Insecta	Plecoptera	Animalia | Arthropoda | Insecta | Plecoptera | Arctoperlaria | Perloidea | Perlidae | Acroneuria	Perlidae	Acroneuria	carolinensis	Acroneuria carolinensis (Banks, 1905)	(Banks, 1905)	species		WVDEP			37.73965	-80.67674444	WGS84
PreservedSpecimen	0e186c7e-065a-4d2b-9cd5-f797a94d24b3	Theodore Z. Cook	1999-KNG-1873-508	6	1 Dram Shell	Immature		North America	United States	West Virginia	Greenbrier/Monroe	1999-07-07	1999	7	7	188				stream		536	7/7/1999	Between UNTs/Second Creek RMs 5.74 & 6.91 at ford Northwest of Secondcreek	Second Creek	Ben Lowman		Donald C. Tarter			iczn	Animalia	Arthropoda	Insecta	Plecoptera	Animalia | Arthropoda | Insecta | Plecoptera | Arctoperlaria | Perloidea | Perlidae | Acroneuria	Perlidae	Acroneuria	abnormis	Acroneuria abnormis (Newman, 1838)	(Newman, 1838)	species		WVDEP			37.69431111	-80.484125	WGS84
PreservedSpecimen	4a4bfd8a-59a8-497e-8c11-28c3bc5d7b39	Theodore Z. Cook	1999-KNG-1874-508	2	1 Dram Shell	Immature		North America	United States	West Virginia	Monroe	1999-07-06	1999	7	6	187				stream		668	7/6/1999	Upstream UNT/Second Creek RM 16.89 South of Hollywood	Second Creek	Jason Morgan		Donald C. Tarter			iczn	Animalia	Arthropoda	Insecta	Plecoptera	Animalia | Arthropoda | Insecta | Plecoptera | Arctoperlaria | Perloidea | Perlidae | Acroneuria	Perlidae	Acroneuria	abnormis	Acroneuria abnormis (Newman, 1838)	(Newman, 1838)	species		WVDEP			37.60955278	-80.44193889	WGS84
PreservedSpecimen	62f4075f-e3de-4a93-b7b2-62e322b910da	Theodore Z. Cook	1999-KNG-1875-509	2	1 Dram Shell	Immature		North America	United States	West Virginia	Monroe	1999-06-28	1999	6	28	179				stream		713	6/28/1999	Upstream UNT/Laurel Creek RM 4.64 East of Secondcreek	Laurel Creek	Jason Morgan		Donald C. Tarter			iczn	Animalia	Arthropoda	Insecta	Plecoptera	Animalia | Arthropoda | Insecta | Plecoptera | Arctoperlaria | Perloidea | Perlidae | Acroneuria	Perlidae	Acroneuria	carolinensis	Acroneuria carolinensis (Banks, 1905)	(Banks, 1905)	species		WVDEP			37.67181389	-80.38558889	WGS84
PreservedSpecimen	3a400f55-f934-4bbb-8c4a-800fd189b049	Theodore Z. Cook	1999-KNG-1876-509	1	1 Dram Shell	Immature		North America	United States	West Virginia	Monroe	1999-06-28	1999	6	28	179				stream		787	6/28/1999	Mid-reach Northeast of Secondcreek	Archer Fork	Karen Maes		Donald C. Tarter			iczn	Animalia	Arthropoda	Insecta	Plecoptera	Animalia | Arthropoda | Insecta | Plecoptera | Arctoperlaria | Perloidea | Perlidae | Acroneuria	Perlidae	Acroneuria	carolinensis	Acroneuria carolinensis (Banks, 1905)	(Banks, 1905)	species		WVDEP			37.68147222	-80.3651	WGS84
PreservedSpecimen	dd15fd20-56c4-44ed-b781-524aa8bfcc87	Theodore Z. Cook	1999-KNG-1893-508	1	1 Dram Shell	Immature		North America	United States	West Virginia	Pocahontas	1999-07-13	1999	7	13	194				stream		704	7/13/1999	Upstream UNT/Douthat Creek RM 0.42 East of Minnehaha Springs	Douthat Creek	Jason Morgan		Donald C. Tarter			iczn	Animalia	Arthropoda	Insecta	Plecoptera	Animalia | Arthropoda | Insecta | Plecoptera | Arctoperlaria | Perloidea | Perlidae | Acroneuria	Perlidae	Acroneuria	abnormis	Acroneuria abnormis (Newman, 1838)	(Newman, 1838)	species		WVDEP			38.16090278	-79.97429167	WGS84
PreservedSpecimen	cf8f8f11-b6b2-4ccc-ad2c-1261e4160e39	Theodore Z. Cook	1999-KNG-1903-508	9	1 Dram Shell	Immature		North America	United States	West Virginia	Greenbrier	1999-07-06	1999	7	6	187				stream		500	7/6/1999	Upstream UNT/Greenbrier River RM 41.07 in Ronceverte	Greenbrier River	Jason Morgan		Donald C. Tarter			iczn	Animalia	Arthropoda	Insecta	Plecoptera	Animalia | Arthropoda | Insecta | Plecoptera | Arctoperlaria | Perloidea | Perlidae | Acroneuria	Perlidae	Acroneuria	abnormis	Acroneuria abnormis (Newman, 1838)	(Newman, 1838)	species		WVDEP			37.74451111	-80.46104722	WGS84
PreservedSpecimen	1f62da70-8fa3-4cb4-9a6d-a707dbd84acc	Theodore Z. Cook	1999-KNG-1951-508	1	1 Dram Shell	Immature		North America	United States	West Virginia	Pocahontas	1999-07-13	1999	7	13	194				stream		644	7/13/1999	Downstream Marlin Run in Marlinton	Knapp Creek	Karen Maes		Donald C. Tarter			iczn	Animalia	Arthropoda	Insecta	Plecoptera	Animalia | Arthropoda | Insecta | Plecoptera | Arctoperlaria | Perloidea | Perlidae | Acroneuria	Perlidae	Acroneuria	abnormis	Acroneuria abnormis (Newman, 1838)	(Newman, 1838)	species		WVDEP			38.21931111	-80.09392778	WGS84
PreservedSpecimen	aede80a7-688a-41be-ac84-01ac5dbc0a34	Theodore Z. Cook	1999-KNG-1957-509	2	1 Dram Shell	Immature		North America	United States	West Virginia	Pocahontas	1999-07-13	1999	7	13	194				stream		743	7/13/1999	Upstream UNT/Cochran Creek RM 0.51 in Rimel	Cochran Creek	Karen Maes		Donald C. Tarter			iczn	Animalia	Arthropoda	Insecta	Plecoptera	Animalia | Arthropoda | Insecta | Plecoptera | Arctoperlaria | Perloidea | Perlidae | Acroneuria	Perlidae	Acroneuria	carolinensis	Acroneuria carolinensis (Banks, 1905)	(Banks, 1905)	species		WVDEP			38.12043333	-79.95466944	WGS84
PreservedSpecimen	5cee3c41-26d5-4813-8093-272a42c092fe	Theodore Z. Cook	1999-KNG-1982-509	2	1 Dram Shell	Immature		North America	United States	West Virginia	Pocahontas	1999-07-21	1999	7	21	202				stream		815	7/21/1999	Upstream railroad bed in Nottingham	Elk Creek	Ben Lowman		Donald C. Tarter			iczn	Animalia	Arthropoda	Insecta	Plecoptera	Animalia | Arthropoda | Insecta | Plecoptera | Arctoperlaria | Perloidea | Perlidae | Acroneuria	Perlidae	Acroneuria	carolinensis	Acroneuria carolinensis (Banks, 1905)	(Banks, 1905)	species		WVDEP			38.52094722	-79.84395278	WGS84
PreservedSpecimen	8ead8d4f-8610-4d2c-ae6d-ef30924c6620	Theodore Z. Cook	1999-KNG-1987-507	2	1 Dram Shell	Immature		North America	United States	West Virginia	Pocahontas	1999-07-28	1999	7	28	209				river		828	7/28/1999	Upstream UNT/West Fork RM 0.47 North of Durbin	West Fork Greenbrier River	Jeff Bailey		Donald C. Tarter			iczn	Animalia	Arthropoda	Insecta	Plecoptera	Animalia | Arthropoda | Insecta | Plecoptera | Arctoperlaria | Perloidea | Perlidae | Acroneuria	Perlidae	Acroneuria	abnormis	Acroneuria abnormis (Newman, 1838)	(Newman, 1838)	species		WVDEP			38.55013611	-79.83150278	WGS84
PreservedSpecimen	adb4ea07-1ebb-4278-9344-2acc2b8129a7	Theodore Z. Cook	1999-KNG-1991-508	2	1 Dram Shell	Immature		North America	United States	West Virginia	Greenbrier	1999-07-12	1999	7	12	193				stream		625	7/12/1999	Downstream Burns Run Southeast of Williamsburg	Culverson Creek	Jason Morgan		Donald C. Tarter			iczn	Animalia	Arthropoda	Insecta	Plecoptera	Animalia | Arthropoda | Insecta | Plecoptera | Arctoperlaria | Perloidea | Perlidae | Acroneuria	Perlidae	Acroneuria	abnormis	Acroneuria abnormis (Newman, 1838)	(Newman, 1838)	species		WVDEP			37.9439	-80.47172222	WGS84
PreservedSpecimen	ec7c1754-24f2-41b0-8b07-5689653feebf	Theodore Z. Cook	1999-KNG-1991-508	3	1 Dram Shell	Immature		North America	United States	West Virginia	Greenbrier	1999-07-12	1999	7	12	193				stream		625	7/12/1999	Downstream Burns Run Southeast of Williamsburg	Culverson Creek	Jason Morgan		Donald C. Tarter			iczn	Animalia	Arthropoda	Insecta	Plecoptera	Animalia | Arthropoda | Insecta | Plecoptera | Arctoperlaria | Perloidea | Perlidae | Acroneuria	Perlidae	Acroneuria	abnormis	Acroneuria abnormis (Newman, 1838)	(Newman, 1838)	species		WVDEP			37.9439	-80.47172222	WGS84
PreservedSpecimen	d4575557-7a68-4c6f-8067-7f8e73117de3	Theodore Z. Cook	1999-LK-1997-505	2	1 Dram Shell	Immature		North America	United States	West Virginia	Lewis	1999-06-17	1999	6	17	168				river		337	6/17/1999	Between Williams Camp Run & Andys Run West of Cleveland	Right Fork Little Kanawha River	Jason Morgan		Donald C. Tarter			iczn	Animalia	Arthropoda	Insecta	Plecoptera	Animalia | Arthropoda | Insecta | Plecoptera | Arctoperlaria | Perloidea | Perlidae | Paragnetina	Perlidae	Paragnetina	immarginata	Paragnetina immarginata (Say, 1823)	(Say, 1823)	species		WVDEP			38.72935278	-80.43088611	WGS84
PreservedSpecimen	f1b8976b-e082-4509-9cba-faaff819bdbf	Theodore Z. Cook	1999-LK-1999-516	1	1 Dram Shell	Immature		North America	United States	West Virginia	Upshur	1999-06-16	1999	6	16	167				stream		561	6/16/1999	At mouth South of Holly Grove	Getout Run	Jeff Bailey		EcoAnalysts, Inc.		2004/2007	iczn	Animalia	Arthropoda	Insecta	Plecoptera	Animalia | Arthropoda | Insecta | Plecoptera | Arctoperlaria | Perloidea | Perlidae | Eccoptura	Perlidae	Eccoptura	xanthenes	Eccoptura xanthenes (Newman, 1838)	(Newman, 1838)	species		WVDEP			38.77927222	-80.29313333	WGS84
PreservedSpecimen	b62938e1-413e-47ab-b9df-720943799c54	Theodore Z. Cook	1999-LK-1999-535	1	1 Dram Shell	Immature		North America	United States	West Virginia	Upshur	1999-06-16	1999	6	16	167				stream		561	6/16/1999	At mouth South of Holly Grove	Getout Run	Jeff Bailey		Donald C. Tarter			iczn	Animalia	Arthropoda	Insecta	Plecoptera	Animalia | Arthropoda | Insecta | Plecoptera | Arctoperlaria | Perloidea | Perlodidae | Perlodinae | Remenus	Perlodidae	Remenus	bilobatus	Remenus bilobatus (Needham & Claassen, 1925)	(Needham & Claassen, 1925)	species		WVDEP			38.77927222	-80.29313333	WGS84
PreservedSpecimen	161eb505-31ef-4b04-bdd7-54a9c8baea58	Theodore Z. Cook	1999-LK-2032-509	1	1 Dram Shell	Immature		North America	United States	West Virginia	Calhoun	1999-06-07	1999	6	7	158				stream		207	6/7/1999	Between Poplar Hollow & UNT/Steer Creek RM 2.80 Southeast of Russet	Steer Creek	Charlie Surbaugh		Donald C. Tarter			iczn	Animalia	Arthropoda	Insecta	Plecoptera	Animalia | Arthropoda | Insecta | Plecoptera | Arctoperlaria | Perloidea | Perlidae | Acroneuria	Perlidae	Acroneuria	carolinensis	Acroneuria carolinensis (Banks, 1905)	(Banks, 1905)	species		WVDEP			38.86175833	-81.02950278	WGS84
PreservedSpecimen	a6901b5f-a4bc-4289-ad08-69d3e0069eea	Theodore Z. Cook	1999-LK-2042-516	1	1 Dram Shell	Immature		North America	United States	West Virginia	Upshur	1999-06-16	1999	6	16	167				river		557	6/16/1999	Upstream Getout Run South of Holly Grove	Little Kanawha River	Jason Morgan		EcoAnalysts, Inc.		2004/2007	iczn	Animalia	Arthropoda	Insecta	Plecoptera	Animalia | Arthropoda | Insecta | Plecoptera | Arctoperlaria | Perloidea | Perlidae | Eccoptura	Perlidae	Eccoptura	xanthenes	Eccoptura xanthenes (Newman, 1838)	(Newman, 1838)	species		WVDEP			38.77899167	-80.29430278	WGS84
PreservedSpecimen	9579e74d-1aa3-4b2c-b7f1-3ae443e9ad0c	Theodore Z. Cook	1999-LK-2136-516	2	1 Dram Shell	Immature		North America	United States	West Virginia	Braxton	1999-06-03	1999	6	3	154				stream		262	6/3/1999	Near mouth South of Cutlips	Slabcamp Run	Jason Morgan		EcoAnalysts, Inc.		2004/2007	iczn	Animalia	Arthropoda	Insecta	Plecoptera	Animalia | Arthropoda | Insecta | Plecoptera | Arctoperlaria | Perloidea | Perlidae | Eccoptura	Perlidae	Eccoptura	xanthenes	Eccoptura xanthenes (Newman, 1838)	(Newman, 1838)	species		WVDEP			38.77898611	-80.74954167	WGS84
PreservedSpecimen	2ea2a798-4c14-43f1-9759-90e82c04334d	Theodore Z. Cook	1999-LK-2179-516	2	1 Dram Poly Screw	Immature		North America	United States	West Virginia	Upshur	1999-06-16	1999	6	16	167				river		533	6/16/1999	Near mouth in Holly Grove	UNT/Little Kanawha River RM 165.34	Jeff Bailey		EcoAnalysts, Inc.		2004/2007	iczn	Animalia	Arthropoda	Insecta	Plecoptera	Animalia | Arthropoda | Insecta | Plecoptera | Arctoperlaria | Perloidea | Perlidae | Eccoptura	Perlidae	Eccoptura	xanthenes	Eccoptura xanthenes (Newman, 1838)	(Newman, 1838)	species		WVDEP			38.79927222	-80.28591389	WGS84
PreservedSpecimen	7ed2d6ef-675b-444f-8236-ee57012f1aab	Theodore Z. Cook	1999-LK-2196-509	1	1 Dram Poly Screw	Immature		North America	United States	West Virginia	Ritchie	1999-05-11	1999	5	11	131				stream		225	5/11/1999	At mouth North of Cornwallis	Camp Run	Perry Casto		Donald C. Tarter			iczn	Animalia	Arthropoda	Insecta	Plecoptera	Animalia | Arthropoda | Insecta | Plecoptera | Arctoperlaria | Perloidea | Perlidae | Acroneuria	Perlidae	Acroneuria	carolinensis	Acroneuria carolinensis (Banks, 1905)	(Banks, 1905)	species		WVDEP			39.24232778	-81.112225	WGS84
PreservedSpecimen	87ac5e4a-7a80-4647-a04b-02f3ddf42694	Theodore Z. Cook	1999-LK-2212-509	3	1 Dram Poly Screw	Immature		North America	United States	West Virginia	Calhoun	1999-06-02	1999	6	2	153				stream		228	6/2/1999	At mouth North of Sycamore	Slabcamp Run	Ben Lowman		Donald C. Tarter			iczn	Animalia	Arthropoda	Insecta	Plecoptera	Animalia | Arthropoda | Insecta | Plecoptera | Arctoperlaria | Perloidea | Perlidae | Acroneuria	Perlidae	Acroneuria	carolinensis	Acroneuria carolinensis (Banks, 1905)	(Banks, 1905)	species		WVDEP			38.84441667	-81.08947222	WGS84
PreservedSpecimen	db4581a2-9f5f-4a26-96c5-bddfe63caba2	Theodore Z. Cook	1999-LK-2212-516	2	1 Dram Poly Screw	Immature		North America	United States	West Virginia	Calhoun	1999-06-02	1999	6	2	153				stream		228	6/2/1999	At mouth North of Sycamore	Slabcamp Run	Ben Lowman		Donald C. Tarter			iczn	Animalia	Arthropoda	Insecta	Plecoptera	Animalia | Arthropoda | Insecta | Plecoptera | Arctoperlaria | Perloidea | Perlidae | Eccoptura	Perlidae	Eccoptura	xanthenes	Eccoptura xanthenes (Newman, 1838)	(Newman, 1838)	species		WVDEP			38.84441667	-81.08947222	WGS84
PreservedSpecimen	72649207-1c0e-43cb-803c-5672cc8756c7	Theodore Z. Cook	1999-LK-2215-509	1	1 Dram Poly Screw	Immature		North America	United States	West Virginia	Calhoun	1999-06-02	1999	6	2	153				stream		211	6/2/1999	Near mouth Northeast of Stumptown	Raccoon Run	Jeff Bailey		Donald C. Tarter			iczn	Animalia	Arthropoda	Insecta	Plecoptera	Animalia | Arthropoda | Insecta | Plecoptera | Arctoperlaria | Perloidea | Perlidae | Acroneuria	Perlidae	Acroneuria	carolinensis	Acroneuria carolinensis (Banks, 1905)	(Banks, 1905)	species		WVDEP			38.86011944	-81.02055278	WGS84
PreservedSpecimen	9f5d024a-e3ff-4601-b9f4-b0c718d67c25	Theodore Z. Cook	1999-LK-2217-509	1	1 Dram Poly Screw	Immature		North America	United States	West Virginia	Gilmer	1999-05-24	1999	5	24	144				stream		248	5/24/1999	At mouth West of Shock	Standingstone Run	Ben Lowman		Donald C. Tarter			iczn	Animalia	Arthropoda	Insecta	Plecoptera	Animalia | Arthropoda | Insecta | Plecoptera | Arctoperlaria | Perloidea | Perlidae | Acroneuria	Perlidae	Acroneuria	carolinensis	Acroneuria carolinensis (Banks, 1905)	(Banks, 1905)	species		WVDEP			38.78805556	-81.00361111	WGS84
PreservedSpecimen	c1f0993b-c101-4f53-859d-622bbfd2e308	Theodore Z. Cook	1999-LK-2218-509	1	1 Dram Poly Screw	Immature		North America	United States	West Virginia	Gilmer	1999-05-24	1999	5	24	144				stream		248	5/24/1999	At mouth West of Shock	Standingstone Run	John Wirts		Donald C. Tarter			iczn	Animalia	Arthropoda	Insecta	Plecoptera	Animalia | Arthropoda | Insecta | Plecoptera | Arctoperlaria | Perloidea | Perlidae | Acroneuria	Perlidae	Acroneuria	carolinensis	Acroneuria carolinensis (Banks, 1905)	(Banks, 1905)	species		WVDEP			38.78805556	-81.00361111	WGS84
PreservedSpecimen	a88f5327-4d8d-4ab9-8940-7f410a0451fe	Theodore Z. Cook	1999-LK-2222-509	1	1 Dram Poly Screw	Immature		North America	United States	West Virginia	Braxton	1999-05-27	1999	5	27	147				stream		287	5/27/1999	At mouth Northeast of Elmira	Slab Fork	Ben Lowman		Donald C. Tarter			iczn	Animalia	Arthropoda	Insecta	Plecoptera	Animalia | Arthropoda | Insecta | Plecoptera | Arctoperlaria | Perloidea | Perlidae | Acroneuria	Perlidae	Acroneuria	carolinensis	Acroneuria carolinensis (Banks, 1905)	(Banks, 1905)	species		WVDEP			38.65975	-80.96152778	WGS84
PreservedSpecimen	f3676c27-a5b6-49e2-9920-bf8ae4c9d57f	Theodore Z. Cook	1999-LK-2228-516	1	1 Dram Poly Screw	Immature		North America	United States	West Virginia	Gilmer	1999-05-24	1999	5	24	144				stream		233	5/24/1999	Near mouth Southeast of Normantown	Wolfpen Run	Jeff Bailey		EcoAnalysts, Inc.		2004/2007	iczn	Animalia	Arthropoda	Insecta	Plecoptera	Animalia | Arthropoda | Insecta | Plecoptera | Arctoperlaria | Perloidea | Perlidae | Eccoptura	Perlidae	Eccoptura	xanthenes	Eccoptura xanthenes (Newman, 1838)	(Newman, 1838)	species		WVDEP			38.84691667	-80.91068611	WGS84
PreservedSpecimen	b6c60330-58b3-45db-a72c-5530176598ba	Theodore Z. Cook	1999-LK-2229-516	2	1 Dram Poly Screw	Immature		North America	United States	West Virginia	Gilmer	1999-05-24	1999	5	24	144				stream		254	5/24/1999	Downstream UNT/Hunt Road Run South of Normantown	Hunt Road Run	Jason Morgan		Donald C. Tarter			iczn	Animalia	Arthropoda	Insecta	Plecoptera	Animalia | Arthropoda | Insecta | Plecoptera | Arctoperlaria | Perloidea | Perlidae | Eccoptura	Perlidae	Eccoptura	xanthenes	Eccoptura xanthenes (Newman, 1838)	(Newman, 1838)	species		WVDEP			38.81324167	-80.92308889	WGS84
PreservedSpecimen	826311da-1b67-42ae-8982-4a388b1ce142	Theodore Z. Cook	1999-OMN-2262	1	10 mL PP Screw	Immature		North America	United States	West Virginia	Tyler	1999-04-27	1999	4	27	117				river		223	4/27/1999	Near headwaters in Paden City	UNT/Ohio River MP 133.87	Mike Puckett		Donald C. Tarter			iczn	Animalia	Arthropoda	Insecta	Plecoptera	Animalia | Arthropoda | Insecta | Plecoptera | Arctoperlaria | Perloidea | Perlodidae | Perlodinae | Diploperla	Perlodidae	Diploperla	robusta	Diploperla robusta Stark & Gaufin, 1974	Stark & Gaufin, 1974	species		WVDEP			39.59674722	-80.93565556	WGS84
PreservedSpecimen	27d528d0-94a3-4cb7-b1a4-63fc75f09405	Theodore Z. Cook	1999-OMN-2270	1	10 mL PP Screw	Immature		North America	United States	West Virginia	Wetzel	1999-04-29	1999	4	29	119				stream		273	4/29/1999	Downstream UNT/South Fork RM 16.02 Southeast of Smithfield	South Fork Fishing Creek	Charlie Surbaugh		Donald C. Tarter			iczn	Animalia	Arthropoda	Insecta	Plecoptera	Animalia | Arthropoda | Insecta | Plecoptera | Arctoperlaria | Perloidea | Chloroperlidae | Haploperla	Chloroperlidae	Haploperla	brevis	Haploperla brevis (Banks, 1895)	(Banks, 1895)	species		WVDEP			39.48015556	-80.54304722	WGS84
PreservedSpecimen	a830f20f-c16b-4f83-b2dc-7775bf362df6	Theodore Z. Cook	1999-OMN-2271	2	10 mL PP Screw	Immature		North America	United States	West Virginia	Wetzel	1999-04-27	1999	4	27	117				stream		239	4/27/1999	Upstream Sheep Run West of Big Run	North Fork Fishing Creek	Mike Puckett		Donald C. Tarter			iczn	Animalia	Arthropoda	Insecta	Plecoptera	Animalia | Arthropoda | Insecta | Plecoptera | Arctoperlaria | Perloidea | Perlidae | Acroneuria	Perlidae	Acroneuria		Acroneuria Pictet, 1841	Pictet, 1841	genus		WVDEP			39.58276111	-80.62188611	WGS84
PreservedSpecimen	7a2baf79-6639-47fd-a40a-cf5ac112c24d	Theodore Z. Cook	1999-OMN-2272	2	10 mL PP Screw	Immature		North America	United States	West Virginia	Wetzel	1999-04-28	1999	4	28	118				stream		192	4/28/1999	At mouth downstream State Route 2 in New Martinsville	Williams Run	Charlie Surbaugh		Donald C. Tarter			iczn	Animalia	Arthropoda	Insecta	Plecoptera	Animalia | Arthropoda | Insecta | Plecoptera | Arctoperlaria | Perloidea | Chloroperlidae | Haploperla	Chloroperlidae	Haploperla	brevis	Haploperla brevis (Banks, 1895)	(Banks, 1895)	species		WVDEP			39.66643611	-80.8594	WGS84
PreservedSpecimen	e4846a14-9ad1-4068-bdee-f200e98feabb	Theodore Z. Cook	1999-OMN-2273	1	10 mL PP Screw	Immature		North America	United States	West Virginia	Wetzel	1999-04-28	1999	4	28	118				stream		262	4/28/1999	Near mouth East of Proctor	UNT/Left Fork RM 1.58/Proctor Creek	Perry Casto		Donald C. Tarter			iczn	Animalia	Arthropoda	Insecta	Plecoptera	Animalia | Arthropoda | Insecta | Plecoptera | Arctoperlaria | Perloidea | Chloroperlidae | Haploperla	Chloroperlidae	Haploperla	brevis	Haploperla brevis (Banks, 1895)	(Banks, 1895)	species		WVDEP			39.70951667	-80.78414444	WGS84
PreservedSpecimen	4e923087-de39-4839-90c7-48ca61900a7f	Theodore Z. Cook	1999-OMN-2275	1	10 mL PP Screw	Immature		North America	United States	West Virginia	Pleasants	1999-05-03	1999	5	3	123				stream		198	5/3/1999	Upstream Panther Run West of Hebron	McKim Creek	Charlie Surbaugh		Donald C. Tarter			iczn	Animalia	Arthropoda	Insecta	Plecoptera	Animalia | Arthropoda | Insecta | Plecoptera | Arctoperlaria | Perloidea | Perlidae | Acroneuria	Perlidae	Acroneuria		Acroneuria Pictet, 1841	Pictet, 1841	genus		WVDEP			39.36138611	-81.09577222	WGS84
PreservedSpecimen	123f7be0-29dd-4467-8d0f-0f6b7257dfba	Theodore Z. Cook	1999-OMN-2278	3	10 mL PP Screw	Immature		North America	United States	West Virginia	Tyler	1999-04-29	1999	4	29	119				stream		226	4/29/1999	Upstream UNT/Little Sancho Creek RM 1.25 South of Middlebourne	Little Sancho Creek	Perry Casto		Donald C. Tarter			iczn	Animalia	Arthropoda	Insecta	Plecoptera	Animalia | Arthropoda | Insecta | Plecoptera | Arctoperlaria | Perloidea | Chloroperlidae | Haploperla	Chloroperlidae	Haploperla	brevis	Haploperla brevis (Banks, 1895)	(Banks, 1895)	species		WVDEP			39.45429722	-80.94055	WGS84
PreservedSpecimen	4ce4a63b-d49f-4d5c-ad1b-f6f86d1ee4df	Theodore Z. Cook	2000-KC-3843-508	1	1 Dram Poly Screw	Immature		North America	United States	West Virginia	Logan	2000-12-11	2000	12	11	346				stream		354	12/11/2000	Near mouth North of Kelly	White Oak Branch	John Wirts		Donald C. Tarter			iczn	Animalia	Arthropoda	Insecta	Plecoptera	Animalia | Arthropoda | Insecta | Plecoptera | Arctoperlaria | Perloidea | Perlidae | Acroneuria	Perlidae	Acroneuria	abnormis	Acroneuria abnormis (Newman, 1838)	(Newman, 1838)	species		WVDEP			37.86316667	-81.80123056	WGS84
PreservedSpecimen	2621e4a6-79e7-4585-a801-85d9d8fa30f4	Theodore Z. Cook	2000-KNG-3849-507	5	1 Dram Poly Screw	Immature		North America	United States	West Virginia	Pocahontas	2000-12-13	2000	12	13	348				river		1008	12/13/2000	Upstream Abes Run Northeast of Thornwood	East Fork Greenbrier River	Ben Lowman		Donald C. Tarter			iczn	Animalia	Arthropoda	Insecta	Plecoptera	Animalia | Arthropoda | Insecta | Plecoptera | Arctoperlaria | Perloidea | Perlidae | Acroneuria	Perlidae	Acroneuria	abnormis	Acroneuria abnormis (Newman, 1838)	(Newman, 1838)	species		WVDEP			38.61883333	-79.67633333	WGS84
PreservedSpecimen	b5dfcc36-10e5-426b-89e0-3aa101eb880c	Theodore Z. Cook	2000-KNG-3849-507	1	1 Dram Poly Screw	Immature		North America	United States	West Virginia	Pocahontas	2000-12-13	2000	12	13	348				river		1008	12/13/2000	Upstream Abes Run Northeast of Thornwood	East Fork Greenbrier River	Ben Lowman		Donald C. Tarter			iczn	Animalia	Arthropoda	Insecta	Plecoptera	Animalia | Arthropoda | Insecta | Plecoptera | Arctoperlaria | Perloidea | Perlidae | Acroneuria	Perlidae	Acroneuria	carolinensis	Acroneuria carolinensis (Banks, 1905)	(Banks, 1905)	species		WVDEP			38.61883333	-79.67633333	WGS84
PreservedSpecimen	aad372da-da00-4258-ab2f-84fb6d26c532	Theodore Z. Cook	2000-KNG-3855-508	18	1 Dram Poly Screw	Immature		North America	United States	West Virginia	Greenbrier	2000-12-12	2000	12	12	347				stream		625	12/12/2000	Downstream Burns Run Southeast of Williamsburg	Culverson Creek	John Wirts		Donald C. Tarter			iczn	Animalia	Arthropoda	Insecta	Plecoptera	Animalia | Arthropoda | Insecta | Plecoptera | Arctoperlaria | Perloidea | Perlidae | Acroneuria	Perlidae	Acroneuria	abnormis	Acroneuria abnormis (Newman, 1838)	(Newman, 1838)	species		WVDEP			37.9439	-80.47172222	WGS84
PreservedSpecimen	c51fff94-5f17-47c3-98cf-a6895a5eb04e	Theodore Z. Cook	2000-KNU-3858-508	5	1 Dram Poly Screw	Immature		North America	United States	West Virginia	Mercer	2000-12-12	2000	12	12	347				stream		638	12/12/2000	Near mouth upstream Marsh Fork in Camp Creek State Forest	Mash Fork	Ben Lowman		Donald C. Tarter			iczn	Animalia	Arthropoda	Insecta	Plecoptera	Animalia | Arthropoda | Insecta | Plecoptera | Arctoperlaria | Perloidea | Perlidae | Acroneuria	Perlidae	Acroneuria	abnormis	Acroneuria abnormis (Newman, 1838)	(Newman, 1838)	species		WVDEP			37.50275	-81.14683333	WGS84
PreservedSpecimen	f0c2ba72-2b83-4af2-8a60-8396b44d7b5c	Theodore Z. Cook	2000-LK-3823-509	4	1 Dram Poly Screw	Immature		North America	United States	West Virginia	Braxton	2000-12-27	2000	12	27	362				stream		270	12/27/2000	Near mouth South of Corley	Carpenter Fork	Ben Lowman		Donald C. Tarter			iczn	Animalia	Arthropoda	Insecta	Plecoptera	Animalia | Arthropoda | Insecta | Plecoptera | Arctoperlaria | Perloidea | Perlidae | Acroneuria	Perlidae	Acroneuria	carolinensis	Acroneuria carolinensis (Banks, 1905)	(Banks, 1905)	species		WVDEP			38.71878889	-80.59228333	WGS84
PreservedSpecimen	959dfa24-192e-4710-b3de-178d52e2ea2f	Theodore Z. Cook	2000-MC-3838-509	4	1 Dram Poly Screw	Immature		North America	United States	West Virginia	Tucker	2000-12-12	2000	12	12	347				stream		509	12/12/2000	Near mouth Northeast of St. George	Bridge Run	Jeff Bailey		Donald C. Tarter			iczn	Animalia	Arthropoda	Insecta	Plecoptera	Animalia | Arthropoda | Insecta | Plecoptera | Arctoperlaria | Perloidea | Perlidae | Acroneuria	Perlidae	Acroneuria	carolinensis	Acroneuria carolinensis (Banks, 1905)	(Banks, 1905)	species		WVDEP			39.17871389	-79.681175	WGS84
PreservedSpecimen	24bfdddc-547b-475d-9275-7a63340267d2	Theodore Z. Cook	2000-MC-3846-509	1	1 Dram Poly Screw	Immature		North America	United States	West Virginia	Randolph	2000-12-13	2000	12	13	348				stream		1117	12/13/2000	Between mouth & Greathouse Hollow South of Cheat Bridge	First Fork	Ben Lowman		Donald C. Tarter			iczn	Animalia	Arthropoda	Insecta	Plecoptera	Animalia | Arthropoda | Insecta | Plecoptera | Arctoperlaria | Perloidea | Perlidae | Acroneuria	Perlidae	Acroneuria	carolinensis	Acroneuria carolinensis (Banks, 1905)	(Banks, 1905)	species		WVDEP			38.555675	-79.89684444	WGS84
PreservedSpecimen	6fa7c6c9-6fe1-430c-aeac-aece8d83c8fd	Theodore Z. Cook	2000-OUN-3826-509	2	1 Dram Poly Screw	Immature		North America	United States	West Virginia	Hancock	2000-12-13	2000	12	13	348				stream		220	12/13/2000	At mouth in Tomlinson Run State Park	Whiteoak Run	Doug Wood		Donald C. Tarter			iczn	Animalia	Arthropoda	Insecta	Plecoptera	Animalia | Arthropoda | Insecta | Plecoptera | Arctoperlaria | Perloidea | Perlidae | Acroneuria	Perlidae	Acroneuria	carolinensis	Acroneuria carolinensis (Banks, 1905)	(Banks, 1905)	species		WVDEP			40.55645556	-80.615075	WGS84
PreservedSpecimen	06076227-11a1-488c-b496-381b6ae135e9	Theodore Z. Cook	2000-OUS-3829-508	5	1 Dram Poly Screw	Immature		North America	United States	West Virginia	Marshall	2000-12-12	2000	12	12	347				stream		269	12/12/2000	Between UNTs/Long Run RMs 4.09 & 4.49 Southeast of Franklin	Long Run/Fish Creek	Doug Wood		Donald C. Tarter			iczn	Animalia	Arthropoda	Insecta	Plecoptera	Animalia | Arthropoda | Insecta | Plecoptera | Arctoperlaria | Perloidea | Perlidae | Acroneuria	Perlidae	Acroneuria	abnormis	Acroneuria abnormis (Newman, 1838)	(Newman, 1838)	species		WVDEP			39.76799722	-80.78184167	WGS84
PreservedSpecimen	a206f374-5207-445f-a8b3-8a10be32e931	Theodore Z. Cook	2000-PSB-3840-508	2	1 Dram Poly Screw	Immature		North America	United States	West Virginia	Pendleton	2000-12-12	2000	12	12	347				stream		657	12/12/2000	Upstream Whites Run West of Onego	Seneca Creek	Jeff Bailey		Donald C. Tarter			iczn	Animalia	Arthropoda	Insecta	Plecoptera	Animalia | Arthropoda | Insecta | Plecoptera | Arctoperlaria | Perloidea | Perlidae | Acroneuria	Perlidae	Acroneuria	abnormis	Acroneuria abnormis (Newman, 1838)	(Newman, 1838)	species		WVDEP			38.84941667	-79.48686111	WGS84
PreservedSpecimen	955c0709-805d-40ab-9430-58ef1689c466	Theodore Z. Cook	2000-PU-3043	2	2 Dram Poly Screw	Immature		North America	United States	West Virginia	Morgan	2000-06-06	2000	6	6	158				stream		176	6/6/2000	Between mouth & UNT/Stony Creek RM 0.21 in Largent	Stony Creek	Mike Puckett		Donald C. Tarter			iczn	Animalia	Arthropoda	Insecta	Plecoptera	Animalia | Arthropoda | Insecta | Plecoptera | Arctoperlaria | Pteronarcyoidea | Pteronarcyidae | Pteronarcys | Allonarcys	Pteronarcyidae	Pteronarcys	proteus	Pteronarcys proteus Newman, 1838	Newman, 1838	species		WVDEP			39.48153611	-78.38223056	WGS84
PreservedSpecimen	a1a648c8-f78c-4da6-a72c-a75d18b22a7a	Theodore Z. Cook	2001-KE-3867-509	4	1 Dram Shell	Immature		North America	United States	West Virginia	Braxton	2001-01-11	2001	1	11	11				stream		314	1/11/2001	At mouth North of Erbacon	Camp Creek	Jeff Bailey		Donald C. Tarter			iczn	Animalia	Arthropoda	Insecta	Plecoptera	Animalia | Arthropoda | Insecta | Plecoptera | Arctoperlaria | Perloidea | Perlidae | Acroneuria	Perlidae	Acroneuria	carolinensis	Acroneuria carolinensis (Banks, 1905)	(Banks, 1905)	species		WVDEP			38.59693333	-80.57275278	WGS84
PreservedSpecimen	499bd15f-99d9-4b94-85d2-5e668c095d88	Theodore Z. Cook	2001-KG-3853-509	3	1 Dram Poly Screw	Immature		North America	United States	West Virginia	Pocahontas	2001-04-02	2001	4	2	92				river		1011	4/2/2001	Downstream UNT/South Fork RM 1.94 Northeast of Cranberry Glades	South Fork Cranberry River	Jason Morgan		Donald C. Tarter			iczn	Animalia	Arthropoda	Insecta	Plecoptera	Animalia | Arthropoda | Insecta | Plecoptera | Arctoperlaria | Perloidea | Perlidae | Acroneuria	Perlidae	Acroneuria	carolinensis	Acroneuria carolinensis (Banks, 1905)	(Banks, 1905)	species		WVDEP			38.23511667	-80.30062778	WGS84
PreservedSpecimen	41846065-623d-466d-b078-e4ab90121845	Theodore Z. Cook	2001-KNG-3850-505	1	1 Dram Poly Screw	Immature		North America	United States	West Virginia	Pocahontas	2001-04-02	2001	4	2	92				river		1008	4/2/2001	Upstream Abes Run Northeast of Thornwood	East Fork Greenbrier River	Ben Lowman		Donald C. Tarter			iczn	Animalia	Arthropoda	Insecta	Plecoptera	Animalia | Arthropoda | Insecta | Plecoptera | Arctoperlaria | Perloidea | Perlidae | Paragnetina	Perlidae	Paragnetina	immarginata	Paragnetina immarginata (Say, 1823)	(Say, 1823)	species		WVDEP			38.61883333	-79.67633333	WGS84
PreservedSpecimen	0139c79a-8baf-4c2b-ba3e-ca0540f7ec50	Theodore Z. Cook	2001-KNG-3856-508	8	1 Dram Poly Screw	Immature		North America	United States	West Virginia	Greenbrier	2001-04-03	2001	4	3	93				stream		625	4/3/2001	Downstream Burns Run Southeast of Williamsburg	Culverson Creek	Jason Morgan		Donald C. Tarter			iczn	Animalia	Arthropoda	Insecta	Plecoptera	Animalia | Arthropoda | Insecta | Plecoptera | Arctoperlaria | Perloidea | Perlidae | Acroneuria	Perlidae	Acroneuria	abnormis	Acroneuria abnormis (Newman, 1838)	(Newman, 1838)	species		WVDEP			37.9439	-80.47172222	WGS84
PreservedSpecimen	61788433-1c90-447c-bcbc-135fe9610ff1	Theodore Z. Cook	2001-LK-3824-509	4	1 Dram Shell	Immature		North America	United States	West Virginia	Braxton	2001-04-04	2001	4	4	94				stream		270	4/4/2001	Near mouth South of Corley	Carpenter Fork	Jeff Bailey		Donald C. Tarter			iczn	Animalia	Arthropoda	Insecta	Plecoptera	Animalia | Arthropoda | Insecta | Plecoptera | Arctoperlaria | Perloidea | Perlidae | Acroneuria	Perlidae	Acroneuria	carolinensis	Acroneuria carolinensis (Banks, 1905)	(Banks, 1905)	species		WVDEP			38.71878889	-80.59228333	WGS84
PreservedSpecimen	917940e0-0371-4849-a7d7-318582e770aa	Theodore Z. Cook	2001-LK-3865-509	1	1 Dram Shell	Immature		North America	United States	West Virginia	Wirt	2001-04-04	2001	4	4	94				stream		189	4/4/2001	Near mouth Northeast of Freeport in Hughes River WMA	Lick Run	Jeff Bailey		Donald C. Tarter			iczn	Animalia	Arthropoda	Insecta	Plecoptera	Animalia | Arthropoda | Insecta | Plecoptera | Arctoperlaria | Perloidea | Perlidae | Acroneuria	Perlidae	Acroneuria	carolinensis	Acroneuria carolinensis (Banks, 1905)	(Banks, 1905)	species		WVDEP			39.15441667	-81.32923056	WGS84
PreservedSpecimen	b801e555-e368-44d6-aa43-a0faab4a3f05	Theodore Z. Cook	2001-MC-3847-505	1	1 Dram Poly Screw	Immature		North America	United States	West Virginia	Randolph	2001-04-02	2001	4	2	92				stream		1117	4/2/2001	Between mouth & Greathouse Hollow South of Cheat Bridge	First Fork	Ben Lowman		Donald C. Tarter			iczn	Animalia	Arthropoda	Insecta	Plecoptera	Animalia | Arthropoda | Insecta | Plecoptera | Arctoperlaria | Perloidea | Perlidae | Paragnetina	Perlidae	Paragnetina	immarginata	Paragnetina immarginata (Say, 1823)	(Say, 1823)	species		WVDEP			38.555675	-79.89684444	WGS84
PreservedSpecimen	8166dfb1-8930-42a0-bc91-e0e0f18dea2f	Theodore Z. Cook	2001-MC-3869-509	1	1 Dram Shell	Immature		North America	United States	West Virginia	Tucker	2001-03-28	2001	3	28	87				stream		509	3/28/2001	Near mouth Northeast of St. George	Bridge Run	Ben Lowman		Donald C. Tarter			iczn	Animalia	Arthropoda	Insecta	Plecoptera	Animalia | Arthropoda | Insecta | Plecoptera | Arctoperlaria | Perloidea | Perlidae | Acroneuria	Perlidae	Acroneuria	carolinensis	Acroneuria carolinensis (Banks, 1905)	(Banks, 1905)	species		WVDEP			39.17871389	-79.681175	WGS84
PreservedSpecimen	13823e61-1c36-49a7-9b5e-a1f1d7967cb9	Theodore Z. Cook	2001-MC-4320-509	1	2 Dram Poly Screw	Immature		North America	United States	West Virginia	Tucker	2001-05-02	2001	5	2	122				stream		469	5/2/2001	Just West of St. George	Clay Lick Run	Mike Puckett		Donald C. Tarter			iczn	Animalia	Arthropoda	Insecta	Plecoptera	Animalia | Arthropoda | Insecta | Plecoptera | Arctoperlaria | Perloidea | Perlidae | Acroneuria	Perlidae	Acroneuria	carolinensis	Acroneuria carolinensis (Banks, 1905)	(Banks, 1905)	species		WVDEP			39.17924444	-79.71836667	WGS84
PreservedSpecimen	d91747e6-6918-43f4-a9f8-8393ad92d170	Theodore Z. Cook	2001-OUS-3830-509	11	1 Dram Shell	Immature		North America	United States	West Virginia	Marshall	2001-04-01	2001	4	1	91				stream		269	4/1/2001	Between UNTs/Long Run RMs 4.09 & 4.49 Southeast of Franklin	Long Run/Fish Creek	Doug Wood		Donald C. Tarter			iczn	Animalia	Arthropoda	Insecta	Plecoptera	Animalia | Arthropoda | Insecta | Plecoptera | Arctoperlaria | Perloidea | Perlidae | Acroneuria	Perlidae	Acroneuria	carolinensis	Acroneuria carolinensis (Banks, 1905)	(Banks, 1905)	species		WVDEP			39.76799722	-80.78184167	WGS84
PreservedSpecimen	a20281fd-abcf-4b1c-a009-bad58be37e65	Theodore Z. Cook	2001-PL-3836-509	5	1 Dram Poly Screw	Immature		North America	United States	West Virginia	Morgan	2001-03-28	2001	3	28	87				stream		269	3/28/2001	Near mouth in Cacapon Resort Park	South Fork Indian Run	Jeff Bailey		Donald C. Tarter			iczn	Animalia	Arthropoda	Insecta	Plecoptera	Animalia | Arthropoda | Insecta | Plecoptera | Arctoperlaria | Perloidea | Perlidae | Acroneuria	Perlidae	Acroneuria	carolinensis	Acroneuria carolinensis (Banks, 1905)	(Banks, 1905)	species		WVDEP			39.49955556	-78.29970833	WGS84
PreservedSpecimen	d000cc49-e787-40e0-bd65-4a5094029057	Theodore Z. Cook	2001-PSB-3841-509	5	1 Dram Poly Screw	Immature		North America	United States	West Virginia	Pendleton	2001-03-28	2001	3	28	87				stream		657	3/28/2001	Upstream Whites Run West of Onego	Seneca Creek	Jason Morgan		Donald C. Tarter			iczn	Animalia	Arthropoda	Insecta	Plecoptera	Animalia | Arthropoda | Insecta | Plecoptera | Arctoperlaria | Perloidea | Perlidae | Acroneuria	Perlidae	Acroneuria	carolinensis	Acroneuria carolinensis (Banks, 1905)	(Banks, 1905)	species		WVDEP			38.84941667	-79.48686111	WGS84
PreservedSpecimen	b527f001-943a-48a5-8ce1-cdb7fb861a63	Theodore Z. Cook	2002-MC-10545	4	4 Dram Poly Screw	Immature		North America	United States	West Virginia	Monongalia	2002-06-20	2002	6	20	171				stream		489	6/20/2002	At mouth in Coopers Rock State Forest	UNT/Clay Run RM 1.01	Jason Morgan		Donald C. Tarter			iczn	Animalia	Arthropoda	Insecta	Plecoptera	Animalia | Arthropoda | Insecta | Plecoptera | Arctoperlaria | Pteronarcyoidea | Peltoperlidae | Peltoperla	Peltoperlidae	Peltoperla		Peltoperla Needham, 1905	Needham, 1905	genus		WVDEP			39.64846944	-79.81794722	WGS84
PreservedSpecimen	f3854f4c-a7a2-4baf-90f7-2ef93ca355a2	Theodore Z. Cook	2002-MT-12837	1	4 Dram Poly Screw	Immature		North America	United States	West Virginia	Randolph	2002-10-08	2002	10	8	281				river		676	10/8/2002	Downstream Upper Trout Run in Helvetia	Left Fork Right Fork Buckhannon River	Ben Lowman		Donald C. Tarter			iczn	Animalia	Arthropoda	Insecta	Plecoptera	Animalia | Arthropoda | Insecta | Plecoptera | Arctoperlaria | Pteronarcyoidea | Pteronarcyidae | Pteronarcys | Allonarcys	Pteronarcyidae	Pteronarcys	proteus	Pteronarcys proteus Newman, 1838	Newman, 1838	species		WVDEP			38.71096667	-80.20388056	WGS84
PreservedSpecimen	4d97009f-40c4-4769-a6cf-045c47551190	Theodore Z. Cook	2002-OUN-8294	1	2 Dram Poly Screw	Immature		North America	United States	West Virginia	Hancock	2002-04-17	2002	4	17	107				stream		279	4/17/2002	Upstream lake in Tomlinson Run State Park	North Fork Tomlinson Run	Ben Lowman		Donald C. Tarter			iczn	Animalia	Arthropoda	Insecta	Plecoptera	Animalia | Arthropoda | Insecta | Plecoptera | Arctoperlaria | Perloidea | Perlodidae | Perlodinae | Diploperla	Perlodidae	Diploperla	robusta	Diploperla robusta Stark & Gaufin, 1974	Stark & Gaufin, 1974	species		WVDEP			40.550125	-80.58448333	WGS84
PreservedSpecimen	7dfa20ca-ef04-4530-b604-ca0e451cb981	Theodore Z. Cook	2006-OUS-28410	1		Immature		North America	United States	West Virginia	Marshall	2006-02-02	2006	2	2	33				stream		269	2/2/2006	Downstream UNT/Cedar Run RM 1.39 North of Kausooth	Cedar Run	Greg Pond	https://orcid.org/0000-0001-6294-9607	Greg Pond-USEPA/R3-Biology	https://orcid.org/0000-0001-6294-9607	2006	iczn	Animalia	Arthropoda	Insecta	Plecoptera	Animalia | Arthropoda | Insecta | Plecoptera | Arctoperlaria | Perloidea | Perlodidae | Perlodinae	Perlodidae	Diploperla		Diploperla Needham & Claassen, 1925	Needham & Claassen, 1925	genus		WVDEP			39.76506944	-80.59491389	WGS84
PreservedSpecimen	ceffd28e-b89b-4050-8a89-649c3dbd47b7	Theodore Z. Cook	2006-OUS-28410	5		Immature		North America	United States	West Virginia	Marshall	2006-02-02	2006	2	2	33				stream		269	2/2/2006	Downstream UNT/Cedar Run RM 1.39 North of Kausooth	Cedar Run	Greg Pond	https://orcid.org/0000-0001-6294-9607	Greg Pond-USEPA/R3-Biology	https://orcid.org/0000-0001-6294-9607	2006	iczn	Animalia	Arthropoda	Insecta	Plecoptera	Animalia | Arthropoda | Insecta | Plecoptera | Arctoperlaria | Perloidea | Chloroperlidae	Chloroperlidae	Haploperla		Haploperla Navás, 1934	Navás, 1934	genus		WVDEP			39.76506944	-80.59491389	WGS84
PreservedSpecimen	ce7ac9d8-5747-4336-aa1b-a04603c77823	Theodore Z. Cook	2006-OUS-30220	1		Immature		North America	United States	West Virginia	Marshall	2006-07-19	2006	7	19	200				stream		230	7/19/2006	Between UNTs/Upper Bowman Run RMs 0.53 & 0.74 Northwest of Adaline	Upper Bowman Run	Greg Pond	https://orcid.org/0000-0001-6294-9607	Greg Pond-USEPA/R3-Biology	https://orcid.org/0000-0001-6294-9607	2006	iczn	Animalia	Arthropoda	Insecta	Plecoptera	Animalia | Arthropoda | Insecta | Plecoptera | Arctoperlaria | Perloidea | Perlodidae | Perlodinae	Perlodidae	Malirekus		Malirekus Ricker, 1952	Ricker, 1952	genus		WVDEP			39.78366944	-80.68167778	WGS84
PreservedSpecimen	ab2b4cb8-a569-45d9-9513-749b82f099be	Theodore Z. Cook	2006-OUS-30221	2		Immature		North America	United States	West Virginia	Marshall	2006-07-20	2006	7	20	201				stream		269	7/20/2006	Downstream UNT/Cedar Run RM 1.39 North of Kausooth	Cedar Run	Greg Pond	https://orcid.org/0000-0001-6294-9607	Greg Pond-USEPA/R3-Biology	https://orcid.org/0000-0001-6294-9607	2006	iczn	Animalia	Arthropoda	Insecta	Plecoptera	Animalia | Arthropoda | Insecta | Plecoptera | Arctoperlaria | Perloidea | Perlodidae | Perlodinae	Perlodidae	Malirekus		Malirekus Ricker, 1952	Ricker, 1952	genus		WVDEP			39.76506944	-80.59491389	WGS84
PreservedSpecimen	8bc03e13-b025-49a4-b90c-adf490c8de64	Theodore Z. Cook	2006-OUS-30221	2		Immature		North America	United States	West Virginia	Marshall	2006-07-20	2006	7	20	201				stream		269	7/20/2006	Downstream UNT/Cedar Run RM 1.39 North of Kausooth	Cedar Run	Greg Pond	https://orcid.org/0000-0001-6294-9607	Greg Pond-USEPA/R3-Biology	https://orcid.org/0000-0001-6294-9607	2006	iczn	Animalia	Arthropoda	Insecta	Plecoptera	Animalia | Arthropoda | Insecta | Plecoptera | Arctoperlaria | Nemouroidea | Capniidae	Capniidae	Paracapnia		Paracapnia Hanson, 1946	Hanson, 1946	genus		WVDEP			39.76506944	-80.59491389	WGS84
PreservedSpecimen	e94d83c3-d148-473e-aca3-235471e3e8c0	Theodore Z. Cook	2006-OUS-30222	5		Immature		North America	United States	West Virginia	Marshall	2006-07-20	2006	7	20	201				stream		252	7/20/2006	At mouth Southeast of Kausooth	Hickman Run	Greg Pond	https://orcid.org/0000-0001-6294-9607	Greg Pond-USEPA/R3-Biology	https://orcid.org/0000-0001-6294-9607	2006	iczn	Animalia	Arthropoda	Insecta	Plecoptera	Animalia | Arthropoda | Insecta | Plecoptera | Arctoperlaria | Perloidea | Perlodidae | Perlodinae	Perlodidae	Malirekus		Malirekus Ricker, 1952	Ricker, 1952	genus		WVDEP			39.73214167	-80.57896389	WGS84
PreservedSpecimen	2028f4fb-5691-40eb-9eec-7d7b084e9ce1	Theodore Z. Cook	2006-OUS-30222	1		Immature		North America	United States	West Virginia	Marshall	2006-07-20	2006	7	20	201				stream		252	7/20/2006	At mouth Southeast of Kausooth	Hickman Run	Greg Pond	https://orcid.org/0000-0001-6294-9607	Greg Pond-USEPA/R3-Biology	https://orcid.org/0000-0001-6294-9607	2006	iczn	Animalia	Arthropoda	Insecta	Plecoptera	Animalia | Arthropoda | Insecta | Plecoptera | Arctoperlaria | Nemouroidea | Capniidae	Capniidae	Paracapnia		Paracapnia Hanson, 1946	Hanson, 1946	genus		WVDEP			39.73214167	-80.57896389	WGS84
PreservedSpecimen	884a8d6d-72f9-4ddd-bde1-8ad93f81ebb2	Theodore Z. Cook	2014-KG-78509	2		Immature		North America	United States	West Virginia	Pocahontas	2014-03-25	2014	3	25	84				river		1011	3/25/2014	Downstream UNT/South Fork RM 1.94 Northeast of Cranberry Glades	South Fork Cranberry River	Jason Morgan		EcoAnalysts, Inc.		2014	iczn	Animalia	Arthropoda	Insecta	Plecoptera	Animalia | Arthropoda | Insecta | Plecoptera | Arctoperlaria | Perloidea | Perlidae | Paragnetina	Perlidae	Paragnetina	media	Paragnetina media (Walker, 1852)	(Walker, 1852)	species		WVDEP			38.23511667	-80.30062778	WGS84
PreservedSpecimen	27506f03-f6d2-4ad6-80f1-2fc82e082e83	Theodore Z. Cook	2014-KG-78509	1		Immature		North America	United States	West Virginia	Pocahontas	2014-03-25	2014	3	25	84				river		1011	3/25/2014	Downstream UNT/South Fork RM 1.94 Northeast of Cranberry Glades	South Fork Cranberry River	Jason Morgan		EcoAnalysts, Inc.		2014	iczn	Animalia	Arthropoda	Insecta	Plecoptera	Animalia | Arthropoda | Insecta | Plecoptera | Arctoperlaria | Nemouroidea | Taeniopterygidae | Strophopteryx	Taeniopterygidae	Strophopteryx	fasciata	Strophopteryx fasciata (Burmeister, 1839)	(Burmeister, 1839)	species		WVDEP			38.23511667	-80.30062778	WGS84
PreservedSpecimen	afa8f7d6-25e2-4ad7-9954-470dcd014123	Theodore Z. Cook	2014-KG-78509	3		Immature		North America	United States	West Virginia	Pocahontas	2014-03-25	2014	3	25	84				river		1011	3/25/2014	Downstream UNT/South Fork RM 1.94 Northeast of Cranberry Glades	South Fork Cranberry River	Jason Morgan		EcoAnalysts, Inc.		2014	iczn	Animalia	Arthropoda	Insecta	Plecoptera	Animalia | Arthropoda | Insecta | Plecoptera | Arctoperlaria | Nemouroidea | Taeniopterygidae | Strophopteryx	Taeniopterygidae	Strophopteryx	fasciata	Strophopteryx fasciata (Burmeister, 1839)	(Burmeister, 1839)	species		WVDEP			38.23511667	-80.30062778	WGS84
PreservedSpecimen	2c3f4a26-9b98-4167-9f7e-76c9d2f7b08e	Theodore Z. Cook	2014-KG-78509	1		Immature		North America	United States	West Virginia	Pocahontas	2014-03-25	2014	3	25	84				stream		1011	3/25/2014	Downstream UNT/South Fork RM 1.94 Northeast of Cranberry Glades	South Fork Cranberry River	Jason Morgan		EcoAnalysts, Inc.		2014	iczn	Animalia	Arthropoda	Insecta	Plecoptera	Animalia | Arthropoda | Insecta | Plecoptera | Arctoperlaria | Nemouroidea | Capniidae	Capniidae	Paracapnia		Paracapnia Hanson, 1946	Hanson, 1946	genus		WVDEP			38.23511667	-80.30062778	WGS84
PreservedSpecimen	66549708-cbd8-4869-bed3-f78033239e35	Theodore Z. Cook	2014-KG-78510	2		Immature		North America	United States	West Virginia	Pocahontas	2014-08-04	2014	8	4	216				river		1011	8/4/2014	Downstream UNT/South Fork RM 1.94 Northeast of Cranberry Glades	South Fork Cranberry River	Jeff Bailey		EcoAnalysts, Inc.		2014	iczn	Animalia	Arthropoda	Insecta	Plecoptera	Animalia | Arthropoda | Insecta | Plecoptera | Arctoperlaria | Perloidea | Perlidae | Paragnetina	Perlidae	Paragnetina	media	Paragnetina media (Walker, 1852)	(Walker, 1852)	species		WVDEP			38.23511667	-80.30062778	WGS84
PreservedSpecimen	0b4ab130-02aa-4aed-a9dd-59a774912477	Theodore Z. Cook	2014-KG-78510	1		Immature		North America	United States	West Virginia	Pocahontas	2014-08-04	2014	8	4	216				stream		1011	8/4/2014	Downstream UNT/South Fork RM 1.94 Northeast of Cranberry Glades	South Fork Cranberry River	Jeff Bailey		EcoAnalysts, Inc.		2014	iczn	Animalia	Arthropoda	Insecta	Plecoptera	Animalia | Arthropoda | Insecta | Plecoptera | Arctoperlaria | Pteronarcyoidea | Peltoperlidae	Peltoperlidae	Tallaperla		Tallaperla Stark & Stewart, 1981	Stark & Stewart, 1981	genus		WVDEP			38.23511667	-80.30062778	WGS84
PreservedSpecimen	1889ecc1-f6f4-4126-9582-f4e114380be5	Theodore Z. Cook	2014-KNG-78521	4		Immature		North America	United States	West Virginia	Pocahontas	2014-03-25	2014	3	25	84				river		1008	3/25/2014	Upstream Abes Run Northeast of Thornwood	East Fork Greenbrier River	Ryan Pack		EcoAnalysts, Inc.		2014	iczn	Animalia	Arthropoda	Insecta	Plecoptera	Animalia | Arthropoda | Insecta | Plecoptera | Arctoperlaria | Perloidea | Perlidae | Acroneuria	Perlidae	Acroneuria	abnormis	Acroneuria abnormis (Newman, 1838)	(Newman, 1838)	species		WVDEP			38.61883333	-79.67633333	WGS84
PreservedSpecimen	b4411ffa-9a92-4c36-8c79-15cb3481c888	Theodore Z. Cook	2014-KNG-78521	2		Immature		North America	United States	West Virginia	Pocahontas	2014-03-25	2014	3	25	84				river		1008	3/25/2014	Upstream Abes Run Northeast of Thornwood	East Fork Greenbrier River	Ryan Pack		EcoAnalysts, Inc.		2014	iczn	Animalia	Arthropoda	Insecta	Plecoptera	Animalia | Arthropoda | Insecta | Plecoptera | Arctoperlaria | Nemouroidea | Taeniopterygidae | Strophopteryx	Taeniopterygidae	Strophopteryx	fasciata	Strophopteryx fasciata (Burmeister, 1839)	(Burmeister, 1839)	species		WVDEP			38.61883333	-79.67633333	WGS84
PreservedSpecimen	7e21ecf5-43e9-4585-a3d0-e03fc19fe92c	Theodore Z. Cook	2014-KNG-78521	2		Immature		North America	United States	West Virginia	Pocahontas	2014-03-25	2014	3	25	84				stream		1008	3/25/2014	Upstream Abes Run Northeast of Thornwood	East Fork Greenbrier River	Ryan Pack		EcoAnalysts, Inc.		2014	iczn	Animalia	Arthropoda	Insecta	Plecoptera	Animalia | Arthropoda | Insecta | Plecoptera | Arctoperlaria | Nemouroidea | Capniidae	Capniidae	Paracapnia		Paracapnia Hanson, 1946	Hanson, 1946	genus		WVDEP			38.61883333	-79.67633333	WGS84
PreservedSpecimen	fe15fcc0-a651-4a28-971c-a568525301cd	Theodore Z. Cook	2014-KNG-78522	2		Immature		North America	United States	West Virginia	Pocahontas	2014-08-05	2014	8	5	217				river		1008	8/5/2014	Upstream Abes Run Northeast of Thornwood	East Fork Greenbrier River	Jeff Bailey		EcoAnalysts, Inc.		2014	iczn	Animalia	Arthropoda	Insecta	Plecoptera	Animalia | Arthropoda | Insecta | Plecoptera | Arctoperlaria | Perloidea | Perlidae | Acroneuria	Perlidae	Acroneuria	abnormis	Acroneuria abnormis (Newman, 1838)	(Newman, 1838)	species		WVDEP			38.61883333	-79.67633333	WGS84
PreservedSpecimen	17b4291b-ed4f-4b8e-9244-7de878092216	Theodore Z. Cook	2014-KNG-78522	1		Immature		North America	United States	West Virginia	Pocahontas	2014-08-05	2014	8	5	217				river		1008	8/5/2014	Upstream Abes Run Northeast of Thornwood	East Fork Greenbrier River	Jeff Bailey		EcoAnalysts, Inc.		2014	iczn	Animalia	Arthropoda	Insecta	Plecoptera	Animalia | Arthropoda | Insecta | Plecoptera | Arctoperlaria | Perloidea | Perlidae | Paragnetina	Perlidae	Paragnetina	immarginata	Paragnetina immarginata (Say, 1823)	(Say, 1823)	species		WVDEP			38.61883333	-79.67633333	WGS84
PreservedSpecimen	3f723358-c4c8-4395-a59e-2cd811c1b4b1	Theodore Z. Cook	2014-MC-78543	2		Immature		North America	United States	West Virginia	Randolph	2014-03-26	2014	3	26	85				stream		996	3/26/2014	Near mouth Southwest of Whitmer	Big Run	Jason Morgan		EcoAnalysts, Inc.		2014	iczn	Animalia	Arthropoda	Insecta	Plecoptera	Animalia | Arthropoda | Insecta | Plecoptera | Arctoperlaria | Nemouroidea | Capniidae	Capniidae	Paracapnia		Paracapnia Hanson, 1946	Hanson, 1946	genus		WVDEP			38.74322222	-79.60110556	WGS84
PreservedSpecimen	fc9d341d-f27d-48cd-bde4-57d61a79779f	Theodore Z. Cook	2014-MC-78543	1		Immature		North America	United States	West Virginia	Randolph	2014-03-26	2014	3	26	85				stream		996	3/26/2014	Near mouth Southwest of Whitmer	Big Run	Jason Morgan		EcoAnalysts, Inc.		2014	iczn	Animalia	Arthropoda	Insecta	Plecoptera	Animalia | Arthropoda | Insecta | Plecoptera | Arctoperlaria | Pteronarcyoidea | Peltoperlidae	Peltoperlidae	Tallaperla		Tallaperla Stark & Stewart, 1981	Stark & Stewart, 1981	genus		WVDEP			38.74322222	-79.60110556	WGS84
PreservedSpecimen	b23c654e-6553-446d-83a1-ad65ec4aac01	Theodore Z. Cook	2014-MC-78544	5		Immature		North America	United States	West Virginia	Randolph	2014-08-06	2014	8	6	218				stream		996	8/6/2014	Near mouth Southwest of Whitmer	Big Run	Jeff Bailey		EcoAnalysts, Inc.		2014	iczn	Animalia	Arthropoda	Insecta	Plecoptera	Animalia | Arthropoda | Insecta | Plecoptera | Arctoperlaria | Perloidea | Perlodidae | Perlodinae	Perlodidae	Malirekus		Malirekus Ricker, 1952	Ricker, 1952	genus		WVDEP			38.74322222	-79.60110556	WGS84
PreservedSpecimen	8f281536-f44e-4004-830f-dca959def559	Theodore Z. Cook	2014-MC-78544	25		Immature		North America	United States	West Virginia	Randolph	2014-08-06	2014	8	6	218				stream		996	8/6/2014	Near mouth Southwest of Whitmer	Big Run	Jeff Bailey		EcoAnalysts, Inc.		2014	iczn	Animalia	Arthropoda	Insecta	Plecoptera	Animalia | Arthropoda | Insecta | Plecoptera | Arctoperlaria | Pteronarcyoidea | Peltoperlidae	Peltoperlidae	Tallaperla		Tallaperla Stark & Stewart, 1981	Stark & Stewart, 1981	genus		WVDEP			38.74322222	-79.60110556	WGS84
PreservedSpecimen	1972db81-324e-4801-9bb8-65fd9c238e79	Theodore Z. Cook	2014-PSB-78581	2		Immature		North America	United States	West Virginia	Pendleton	2014-03-25	2014	3	25	84				stream		657	3/25/2014	Upstream Whites Run West of Onego	Seneca Creek	Jeff Bailey		EcoAnalysts, Inc.		2014	iczn	Animalia	Arthropoda	Insecta	Plecoptera	Animalia | Arthropoda | Insecta | Plecoptera | Arctoperlaria | Perloidea | Perlidae | Acroneuria	Perlidae	Acroneuria	abnormis	Acroneuria abnormis (Newman, 1838)	(Newman, 1838)	species		WVDEP			38.84941667	-79.48686111	WGS84
PreservedSpecimen	452ac7f5-9857-4041-8810-56c11fa47c9b	Theodore Z. Cook	2014-PSB-78581	5		Immature		North America	United States	West Virginia	Pendleton	2014-03-25	2014	3	25	84				stream		657	3/25/2014	Upstream Whites Run West of Onego	Seneca Creek	Jeff Bailey		EcoAnalysts, Inc.		2014	iczn	Animalia	Arthropoda	Insecta	Plecoptera	Animalia | Arthropoda | Insecta | Plecoptera | Arctoperlaria | Nemouroidea | Taeniopterygidae | Strophopteryx	Taeniopterygidae	Strophopteryx	fasciata	Strophopteryx fasciata (Burmeister, 1839)	(Burmeister, 1839)	species		WVDEP			38.84941667	-79.48686111	WGS84
PreservedSpecimen	86397b94-7e04-4e43-a7aa-2db72e91bc58	Theodore Z. Cook	2014-PSB-78581	7		Immature		North America	United States	West Virginia	Pendleton	2014-03-25	2014	3	25	84				stream		657	3/25/2014	Upstream Whites Run West of Onego	Seneca Creek	Jeff Bailey		EcoAnalysts, Inc.		2014	iczn	Animalia	Arthropoda	Insecta	Plecoptera	Animalia | Arthropoda | Insecta | Plecoptera | Arctoperlaria | Nemouroidea | Taeniopterygidae | Strophopteryx	Taeniopterygidae	Strophopteryx	fasciata	Strophopteryx fasciata (Burmeister, 1839)	(Burmeister, 1839)	species		WVDEP			38.84941667	-79.48686111	WGS84
PreservedSpecimen	94838c7e-af64-45e3-a150-d6113edfa324	Theodore Z. Cook	2014-PSB-78582	9		Immature		North America	United States	West Virginia	Pendleton	2014-08-06	2014	8	6	218				stream		657	8/6/2014	Upstream Whites Run West of Onego	Seneca Creek	Jeff Bailey		EcoAnalysts, Inc.		2014	iczn	Animalia	Arthropoda	Insecta	Plecoptera	Animalia | Arthropoda | Insecta | Plecoptera | Arctoperlaria | Perloidea | Perlidae | Acroneuria	Perlidae	Acroneuria	abnormis	Acroneuria abnormis (Newman, 1838)	(Newman, 1838)	species		WVDEP			38.84941667	-79.48686111	WGS84
PreservedSpecimen	333e7edc-6770-4fee-b5d7-07c65a7b9d87	Theodore Z. Cook	2014-PSB-78582	1		Immature		North America	United States	West Virginia	Pendleton	2014-08-06	2014	8	6	218				stream		657	8/6/2014	Upstream Whites Run West of Onego	Seneca Creek	Jeff Bailey		EcoAnalysts, Inc.		2014	iczn	Animalia	Arthropoda	Insecta	Plecoptera	Animalia | Arthropoda | Insecta | Plecoptera | Arctoperlaria | Perloidea | Perlidae | Paragnetina	Perlidae	Paragnetina	immarginata	Paragnetina immarginata (Say, 1823)	(Say, 1823)	species		WVDEP			38.84941667	-79.48686111	WGS84
PreservedSpecimen	bc39e7a0-e132-42be-aa0c-d7a4ca0f53f9	Theodore Z. Cook	2014-PSB-78584	2		Immature		North America	United States	West Virginia	Pendleton	2014-03-25	2014	3	25	84				stream		779	3/25/2014	Upstream Teeter Camp Run Southwest of Cherry Grove	Big Run	Jeff Bailey		EcoAnalysts, Inc.		2014	iczn	Animalia	Arthropoda	Insecta	Plecoptera	Animalia | Arthropoda | Insecta | Plecoptera | Arctoperlaria | Nemouroidea | Taeniopterygidae | Strophopteryx	Taeniopterygidae	Strophopteryx	fasciata	Strophopteryx fasciata (Burmeister, 1839)	(Burmeister, 1839)	species		WVDEP			38.62711111	-79.56875	WGS84
PreservedSpecimen	d4c0a7ee-f612-4da4-b2f6-3171502c9c61	Theodore Z. Cook	2014-PSB-78584	2		Immature		North America	United States	West Virginia	Pendleton	2014-03-25	2014	3	25	84				stream		779	3/25/2014	Upstream Teeter Camp Run Southwest of Cherry Grove	Big Run	Jeff Bailey		EcoAnalysts, Inc.		2014	iczn	Animalia	Arthropoda	Insecta	Plecoptera	Animalia | Arthropoda | Insecta | Plecoptera | Arctoperlaria | Nemouroidea | Capniidae	Capniidae	Paracapnia		Paracapnia Hanson, 1946	Hanson, 1946	genus		WVDEP			38.62711111	-79.56875	WGS84
PreservedSpecimen	87f99a7f-f78e-4b9d-a090-e3029af8993f	Theodore Z. Cook	2014-PSB-78585	2		Immature		North America	United States	West Virginia	Pendleton	2014-08-05	2014	8	5	217				stream		779	8/5/2014	Upstream Teeter Camp Run Southwest of Cherry Grove	Big Run	Jeff Bailey		EcoAnalysts, Inc.		2014	iczn	Animalia	Arthropoda	Insecta	Plecoptera	Animalia | Arthropoda | Insecta | Plecoptera | Arctoperlaria | Perloidea | Perlidae | Acroneuria	Perlidae	Acroneuria	abnormis	Acroneuria abnormis (Newman, 1838)	(Newman, 1838)	species		WVDEP			38.62711111	-79.56875	WGS84
PreservedSpecimen	e09dab15-279f-4a58-8278-b7b68942ed18	Theodore Z. Cook	2016-KG-88685-A	4	4 Dram Poly Screw	Immature		North America	United States	West Virginia	Pocahontas	2016-04-20	2016	4	20	111				river		1011	4/20/2016	Downstream UNT/South Fork RM 1.94 Northeast of Cranberry Glades	South Fork Cranberry River	Ryan Pack		Greg Pond	https://orcid.org/0000-0001-6294-9607	2017	iczn	Animalia	Arthropoda	Insecta	Plecoptera	Animalia | Arthropoda | Insecta | Plecoptera | Arctoperlaria | Perloidea | Perlidae | Acroneuria	Perlidae	Acroneuria	abnormis	Acroneuria abnormis (Newman, 1838)	(Newman, 1838)	species		WVDEP			38.23511667	-80.30062778	WGS84
PreservedSpecimen	d0622632-6d0a-4ceb-ba1f-a454a650460b	Theodore Z. Cook	2016-KG-88685-A	2	4 Dram Poly Screw	Immature		North America	United States	West Virginia	Pocahontas	2016-04-20	2016	4	20	111				river		1011	4/20/2016	Downstream UNT/South Fork RM 1.94 Northeast of Cranberry Glades	South Fork Cranberry River	Ryan Pack		Greg Pond	https://orcid.org/0000-0001-6294-9607	2017	iczn	Animalia	Arthropoda	Insecta	Plecoptera	Animalia | Arthropoda | Insecta | Plecoptera | Arctoperlaria | Perloidea | Perlidae | Acroneuria	Perlidae	Acroneuria	carolinensis	Acroneuria carolinensis (Banks, 1905)	(Banks, 1905)	species		WVDEP			38.23511667	-80.30062778	WGS84
PreservedSpecimen	ffa7c21e-35e2-4624-a0d9-7c6514ac95c2	Theodore Z. Cook	2016-KG-88685-A	1	4 Dram Poly Screw	Immature		North America	United States	West Virginia	Pocahontas	2016-04-20	2016	4	20	111				river		1011	4/20/2016	Downstream UNT/South Fork RM 1.94 Northeast of Cranberry Glades	South Fork Cranberry River	Ryan Pack		Greg Pond	https://orcid.org/0000-0001-6294-9607	2016	iczn	Animalia	Arthropoda	Insecta	Plecoptera	Animalia | Arthropoda | Insecta | Plecoptera | Arctoperlaria | Perloidea | Perlodidae | Perlodinae | Diploperla	Perlodidae	Diploperla	kanawholensis	Diploperla kanawholensis Kirchner & Kondratieff, 1984	Kirchner & Kondratieff, 1984	species		WVDEP			38.23511667	-80.30062778	WGS84
PreservedSpecimen	5ed66f40-0ea3-424e-a8a0-dcf098de65ec	Theodore Z. Cook	2016-KG-88685-A	1	4 Dram Poly Screw	Immature		North America	United States	West Virginia	Pocahontas	2016-04-20	2016	4	20	111				river		1011	4/20/2016	Downstream UNT/South Fork RM 1.94 Northeast of Cranberry Glades	South Fork Cranberry River	Ryan Pack		Greg Pond	https://orcid.org/0000-0001-6294-9607	2017	iczn	Animalia	Arthropoda	Insecta	Plecoptera	Animalia | Arthropoda | Insecta | Plecoptera | Arctoperlaria | Perloidea | Chloroperlidae | Haploperla	Chloroperlidae	Haploperla	brevis	Haploperla brevis (Banks, 1895)	(Banks, 1895)	species		WVDEP			38.23511667	-80.30062778	WGS84
PreservedSpecimen	fdd4446f-c827-4131-8525-ebffc8ed9835	Theodore Z. Cook	2016-KG-88685-A	1	4 Dram Poly Screw	Immature		North America	United States	West Virginia	Pocahontas	2016-04-20	2016	4	20	111				river		1011	4/20/2016	Downstream UNT/South Fork RM 1.94 Northeast of Cranberry Glades	South Fork Cranberry River	Ryan Pack		Greg Pond	https://orcid.org/0000-0001-6294-9607	2017	iczn	Animalia	Arthropoda	Insecta	Plecoptera	Animalia | Arthropoda | Insecta | Plecoptera | Arctoperlaria | Pteronarcyoidea | Pteronarcyidae | Pteronarcys | Allonarcys	Pteronarcyidae	Pteronarcys	proteus	Pteronarcys proteus Newman, 1838	Newman, 1838	species		WVDEP			38.23511667	-80.30062778	WGS84
PreservedSpecimen	d2b8388c-c6a6-4c99-bb24-9ab732e9eed4	Theodore Z. Cook	2016-KG-88685-C	1	60 mL PP WM Star Bottle	Immature		North America	United States	West Virginia	Pocahontas	2016-04-20	2016	4	20	111				river		1011	4/20/2016	Downstream UNT/South Fork RM 1.94 Northeast of Cranberry Glades	South Fork Cranberry River	Ryan Pack		Greg Pond	https://orcid.org/0000-0001-6294-9607	2017	iczn	Animalia	Arthropoda	Insecta	Plecoptera	Animalia | Arthropoda | Insecta | Plecoptera | Arctoperlaria | Perloidea | Perlidae | Acroneuria	Perlidae	Acroneuria	carolinensis	Acroneuria carolinensis (Banks, 1905)	(Banks, 1905)	species		WVDEP			38.23511667	-80.30062778	WGS84
PreservedSpecimen	108de722-2785-449b-b12d-be31aed6dbfb	Theodore Z. Cook	2016-KNG-88696-A	4	4 Dram Poly Screw	Immature		North America	United States	West Virginia	Pocahontas	2016-04-19	2016	4	19	110				river		1008	4/19/2016	Upstream Abes Run Northeast of Thornwood	East Fork Greenbrier River	Jason Morgan		Greg Pond	https://orcid.org/0000-0001-6294-9607	2017	iczn	Animalia	Arthropoda	Insecta	Plecoptera	Animalia | Arthropoda | Insecta | Plecoptera | Arctoperlaria | Perloidea | Perlidae | Acroneuria	Perlidae	Acroneuria	abnormis	Acroneuria abnormis (Newman, 1838)	(Newman, 1838)	species		WVDEP			38.61883333	-79.67633333	WGS84
PreservedSpecimen	481c3c07-d70d-4b94-b39a-6472f722f911	Theodore Z. Cook	2016-KNG-88696-B	1	4 Dram Poly Screw	Immature		North America	United States	West Virginia	Pocahontas	2016-04-19	2016	4	19	110				river		1008	4/19/2016	Upstream Abes Run Northeast of Thornwood	East Fork Greenbrier River	Jason Morgan		Greg Pond	https://orcid.org/0000-0001-6294-9607	2017	iczn	Animalia	Arthropoda	Insecta	Plecoptera	Animalia | Arthropoda | Insecta | Plecoptera | Arctoperlaria | Perloidea | Perlidae | Acroneuria	Perlidae	Acroneuria	abnormis	Acroneuria abnormis (Newman, 1838)	(Newman, 1838)	species		WVDEP			38.61883333	-79.67633333	WGS84
PreservedSpecimen	9acc183e-60f2-494b-a0ce-a41f2abe955b	Theodore Z. Cook	2016-MC-88709-A	1	4 Dram Poly Screw	Immature		North America	United States	West Virginia	Randolph	2016-04-11	2016	4	11	102				stream		996	4/11/2016	Near mouth Southwest of Whitmer	Big Run	Ryan Pack		Greg Pond-USEPA/R3-Biology	https://orcid.org/0000-0001-6294-9607	2016	iczn	Animalia	Arthropoda	Insecta	Plecoptera	Animalia | Arthropoda | Insecta | Plecoptera | Arctoperlaria | Perloidea | Chloroperlidae	Chloroperlidae	Haploperla		Haploperla Navás, 1934	Navás, 1934	genus		WVDEP			38.74322222	-79.60110556	WGS84
PreservedSpecimen	9044895b-9057-4b0a-97af-1a57602bf00d	Theodore Z. Cook	2016-MC-88709-A	1	4 Dram Poly Screw	Immature		North America	United States	West Virginia	Randolph	2016-04-11	2016	4	11	102				stream		996	4/11/2016	Near mouth Southwest of Whitmer	Big Run	Ryan Pack		Greg Pond-USEPA/R3-Biology	https://orcid.org/0000-0001-6294-9607	2016	iczn	Animalia	Arthropoda	Insecta	Plecoptera	Animalia | Arthropoda | Insecta | Plecoptera | Arctoperlaria | Perloidea | Perlodidae | Perlodinae	Perlodidae	Malirekus		Malirekus Ricker, 1952	Ricker, 1952	genus		WVDEP			38.74322222	-79.60110556	WGS84
PreservedSpecimen	9cfabe16-5caf-4007-a57a-5ed70c9715a3	Theodore Z. Cook	2016-MC-88709-A	3	4 Dram Poly Screw	Immature		North America	United States	West Virginia	Randolph	2016-04-11	2016	4	11	102				stream		996	4/11/2016	Near mouth Southwest of Whitmer	Big Run	Ryan Pack		Greg Pond-USEPA/R3-Biology	https://orcid.org/0000-0001-6294-9607	2016	iczn	Animalia	Arthropoda	Insecta	Plecoptera	Animalia | Arthropoda | Insecta | Plecoptera | Arctoperlaria | Pteronarcyoidea | Peltoperlidae	Peltoperlidae	Tallaperla		Tallaperla Stark & Stewart, 1981	Stark & Stewart, 1981	genus		WVDEP			38.74322222	-79.60110556	WGS84
PreservedSpecimen	f58275e5-bc19-475a-9366-0b7783a1a463	Theodore Z. Cook	2016-MC-88709-B	1	4 Dram Poly Screw	Immature		North America	United States	West Virginia	Randolph	2016-04-11	2016	4	11	102				stream		996	4/11/2016	Near mouth Southwest of Whitmer	Big Run	Ryan Pack		Greg Pond-USEPA/R3-Biology	https://orcid.org/0000-0001-6294-9607	2016	iczn	Animalia	Arthropoda	Insecta	Plecoptera	Animalia | Arthropoda | Insecta | Plecoptera | Arctoperlaria | Perloidea | Chloroperlidae	Chloroperlidae	Haploperla		Haploperla Navás, 1934	Navás, 1934	genus		WVDEP			38.74322222	-79.60110556	WGS84
PreservedSpecimen	157df393-4956-435d-a5d9-89eadf71d86e	Theodore Z. Cook	2016-MC-88709-B	1	4 Dram Poly Screw	Immature		North America	United States	West Virginia	Randolph	2016-04-11	2016	4	11	102				stream		996	4/11/2016	Near mouth Southwest of Whitmer	Big Run	Ryan Pack		Greg Pond-USEPA/R3-Biology	https://orcid.org/0000-0001-6294-9607	2016	iczn	Animalia	Arthropoda	Insecta	Plecoptera	Animalia | Arthropoda | Insecta | Plecoptera | Arctoperlaria | Pteronarcyoidea | Peltoperlidae	Peltoperlidae	Tallaperla		Tallaperla Stark & Stewart, 1981	Stark & Stewart, 1981	genus		WVDEP			38.74322222	-79.60110556	WGS84
PreservedSpecimen	72c278d6-99c1-4963-9ea9-fed72dda0afb	Theodore Z. Cook	2016-MC-88709-B	1	4 Dram Poly Screw	Immature		North America	United States	West Virginia	Randolph	2016-04-11	2016	4	11	102				stream		996	4/11/2016	Near mouth Southwest of Whitmer	Big Run	Ryan Pack		Greg Pond	https://orcid.org/0000-0001-6294-9607	2017	iczn	Animalia	Arthropoda	Insecta	Plecoptera	Animalia | Arthropoda | Insecta | Plecoptera | Arctoperlaria | Perloidea | Perlodidae | Perlodinae	Perlodidae	Yugus		Yugus Ricker, 1952	Ricker, 1952	genus		WVDEP			38.74322222	-79.60110556	WGS84
PreservedSpecimen	0bfdfc82-868f-4f14-949e-964912ca327a	Theodore Z. Cook	2016-PSB-88724-A	2	4 Dram Poly Screw	Immature		North America	United States	West Virginia	Pendleton	2016-04-18	2016	4	18	109				stream		657	4/18/2016	Upstream Whites Run West of Onego	Seneca Creek	Jason Morgan		Greg Pond	https://orcid.org/0000-0001-6294-9607	2017	iczn	Animalia	Arthropoda	Insecta	Plecoptera	Animalia | Arthropoda | Insecta | Plecoptera | Arctoperlaria | Perloidea | Perlidae | Acroneuria	Perlidae	Acroneuria	abnormis	Acroneuria abnormis (Newman, 1838)	(Newman, 1838)	species		WVDEP			38.84941667	-79.48686111	WGS84
PreservedSpecimen	50b9c9cf-aebb-4f46-aec9-ae805884ad1a	Theodore Z. Cook	2016-PSB-88724-A	1	4 Dram Poly Screw	Immature		North America	United States	West Virginia	Pendleton	2016-04-18	2016	4	18	109				stream		657	4/18/2016	Upstream Whites Run West of Onego	Seneca Creek	Jason Morgan		Greg Pond	https://orcid.org/0000-0001-6294-9607	2017	iczn	Animalia	Arthropoda	Insecta	Plecoptera	Animalia | Arthropoda | Insecta | Plecoptera | Arctoperlaria | Pteronarcyoidea | Pteronarcyidae | Pteronarcys | Allonarcys	Pteronarcyidae	Pteronarcys	biloba	Pteronarcys biloba Newman, 1838	Newman, 1838	species		WVDEP			38.84941667	-79.48686111	WGS84
PreservedSpecimen	f3ea4a8b-7c85-4759-8d23-8481fa905d0e	Theodore Z. Cook	2016-PSB-88724-A	1	4 Dram Poly Screw	Immature		North America	United States	West Virginia	Pendleton	2016-04-18	2016	4	18	109				stream		657	4/18/2016	Upstream Whites Run West of Onego	Seneca Creek	Jason Morgan		Greg Pond	https://orcid.org/0000-0001-6294-9607	2017	iczn	Animalia	Arthropoda	Insecta	Plecoptera	Animalia | Arthropoda | Insecta | Plecoptera | Arctoperlaria | Perloidea | Perlodidae | Perlodinae | Remenus	Perlodidae	Remenus	bilobatus	Remenus bilobatus (Needham & Claassen, 1925)	(Needham & Claassen, 1925)	species		WVDEP			38.84941667	-79.48686111	WGS84
PreservedSpecimen	affa6b99-bb16-479a-a5e8-3d6af78c8c1f	Theodore Z. Cook	2016-PSB-88724-B	1	4 Dram Poly Screw	Immature		North America	United States	West Virginia	Pendleton	2016-04-18	2016	4	18	109				stream		657	4/18/2016	Upstream Whites Run West of Onego	Seneca Creek	Jason Morgan		Greg Pond	https://orcid.org/0000-0001-6294-9607	2017	iczn	Animalia	Arthropoda	Insecta	Plecoptera	Animalia | Arthropoda | Insecta | Plecoptera | Arctoperlaria | Perloidea | Perlidae | Acroneuria	Perlidae	Acroneuria	abnormis	Acroneuria abnormis (Newman, 1838)	(Newman, 1838)	species		WVDEP			38.84941667	-79.48686111	WGS84
PreservedSpecimen	fd62eedc-9bd3-45e8-a263-1f7d83b2736c	Theodore Z. Cook	2016-PSB-88724-B	2	4 Dram Poly Screw	Immature		North America	United States	West Virginia	Pendleton	2016-04-18	2016	4	18	109				stream		657	4/18/2016	Upstream Whites Run West of Onego	Seneca Creek	Jason Morgan		Greg Pond	https://orcid.org/0000-0001-6294-9607	2017	iczn	Animalia	Arthropoda	Insecta	Plecoptera	Animalia | Arthropoda | Insecta | Plecoptera | Arctoperlaria | Perloidea | Perlidae | Acroneuria	Perlidae	Acroneuria	carolinensis	Acroneuria carolinensis (Banks, 1905)	(Banks, 1905)	species		WVDEP			38.84941667	-79.48686111	WGS84
PreservedSpecimen	c303d411-05e1-43d2-b591-8e8c473c7578	Theodore Z. Cook	2016-PSB-88726-A	1	4 Dram Poly Screw	Immature		North America	United States	West Virginia	Pendleton	2016-04-19	2016	4	19	110				stream		779	4/19/2016	Upstream Teeter Camp Run Southwest of Cherry Grove	Big Run	Ryan Pack		Greg Pond	https://orcid.org/0000-0001-6294-9607	2017	iczn	Animalia	Arthropoda	Insecta	Plecoptera	Animalia | Arthropoda | Insecta | Plecoptera | Arctoperlaria | Perloidea | Perlidae | Acroneuria	Perlidae	Acroneuria	abnormis	Acroneuria abnormis (Newman, 1838)	(Newman, 1838)	species		WVDEP			38.62711111	-79.56875	WGS84
PreservedSpecimen	c5824148-3c60-4a01-8f67-973bac3c2e49	Theodore Z. Cook	2016-PSB-88726-A	1	4 Dram Poly Screw	Immature		North America	United States	West Virginia	Pendleton	2016-04-19	2016	4	19	110				stream		779	4/19/2016	Upstream Teeter Camp Run Southwest of Cherry Grove	Big Run	Ryan Pack		Greg Pond-USEPA/R3-Biology	https://orcid.org/0000-0001-6294-9607	2016	iczn	Animalia	Arthropoda	Insecta	Plecoptera	Animalia | Arthropoda | Insecta | Plecoptera | Arctoperlaria | Pteronarcyoidea | Peltoperlidae	Peltoperlidae	Tallaperla		Tallaperla Stark & Stewart, 1981	Stark & Stewart, 1981	genus		WVDEP			38.62711111	-79.56875	WGS84
PreservedSpecimen	5f8f03e0-eb4e-4f0d-841a-087aa4bdd7e7	Theodore Z. Cook	2016-PSB-88726-B	1	4 Dram Poly Screw	Immature		North America	United States	West Virginia	Pendleton	2016-04-19	2016	4	19	110				stream		779	4/19/2016	Upstream Teeter Camp Run Southwest of Cherry Grove	Big Run	Ryan Pack		Greg Pond	https://orcid.org/0000-0001-6294-9607	2017	iczn	Animalia	Arthropoda	Insecta	Plecoptera	Animalia | Arthropoda | Insecta | Plecoptera | Arctoperlaria | Perloidea | Perlidae | Acroneuria	Perlidae	Acroneuria	abnormis	Acroneuria abnormis (Newman, 1838)	(Newman, 1838)	species		WVDEP			38.62711111	-79.56875	WGS84
PreservedSpecimen	3b4d5b83-d3f4-415a-a20b-3e1ca54a1061	Theodore Z. Cook	2016-PSB-88726-B	1	4 Dram Poly Screw	Immature		North America	United States	West Virginia	Pendleton	2016-04-19	2016	4	19	110				stream		779	4/19/2016	Upstream Teeter Camp Run Southwest of Cherry Grove	Big Run	Ryan Pack		Greg Pond	https://orcid.org/0000-0001-6294-9607	2017	iczn	Animalia	Arthropoda	Insecta	Plecoptera	Animalia | Arthropoda | Insecta | Plecoptera | Arctoperlaria | Perloidea | Chloroperlidae | Haploperla	Chloroperlidae	Haploperla	brevis	Haploperla brevis (Banks, 1895)	(Banks, 1895)	species		WVDEP			38.62711111	-79.56875	WGS84
PreservedSpecimen	e98afa18-d1df-48d6-a478-e44ed88f4065	Theodore Z. Cook	2016-PSB-88726-B	1	4 Dram Poly Screw	Immature		North America	United States	West Virginia	Pendleton	2016-04-19	2016	4	19	110				stream		779	4/19/2016	Upstream Teeter Camp Run Southwest of Cherry Grove	Big Run	Ryan Pack		Greg Pond	https://orcid.org/0000-0001-6294-9607	2016	iczn	Animalia	Arthropoda	Insecta	Plecoptera	Animalia | Arthropoda | Insecta | Plecoptera | Arctoperlaria | Perloidea | Perlodidae | Isoperlinae | Isoperla	Perlodidae	Isoperla	holochlora	Isoperla holochlora Klapálek, 1923	Klapálek, 1923	species		WVDEP			38.62711111	-79.56875	WGS84
PreservedSpecimen	d9154e8b-483d-4b2f-8af6-014bd79dfb8b	Theodore Z. Cook	2017-KG-94634	1	8 Dram Poly Screw	Immature		North America	United States	West Virginia	Pocahontas	2017-04-12	2017	4	12	102				river		1011	4/12/2017	Downstream UNT/South Fork RM 1.94 Northeast of Cranberry Glades	South Fork Cranberry River	Nick Snider		Greg Pond	https://orcid.org/0000-0001-6294-9607	2017	iczn	Animalia	Arthropoda	Insecta	Plecoptera	Animalia | Arthropoda | Insecta | Plecoptera | Arctoperlaria | Perloidea | Perlidae | Acroneuria	Perlidae	Acroneuria	abnormis	Acroneuria abnormis (Newman, 1838)	(Newman, 1838)	species		WVDEP			38.23511667	-80.30062778	WGS84
PreservedSpecimen	6a7d5fef-0370-4520-af2f-95f5bb6cff59	Theodore Z. Cook	2017-KNG-94642	1	4 Dram Poly Screw	Immature		North America	United States	West Virginia	Pocahontas	2017-03-28	2017	3	28	87				river		1008	3/28/2017	Upstream Abes Run Northeast of Thornwood	East Fork Greenbrier River	Ryan Pack		Greg Pond	https://orcid.org/0000-0001-6294-9607	2017	iczn	Animalia	Arthropoda	Insecta	Plecoptera	Animalia | Arthropoda | Insecta | Plecoptera | Arctoperlaria | Perloidea | Perlidae | Acroneuria	Perlidae	Acroneuria	abnormis	Acroneuria abnormis (Newman, 1838)	(Newman, 1838)	species		WVDEP			38.61883333	-79.67633333	WGS84
PreservedSpecimen	bf51e603-e977-4f0f-98b2-2e73b098cc48	Theodore Z. Cook	2017-KNG-94642	3	4 Dram Poly Screw	Immature		North America	United States	West Virginia	Pocahontas	2017-03-28	2017	3	28	87				river		1008	3/28/2017	Upstream Abes Run Northeast of Thornwood	East Fork Greenbrier River	Ryan Pack		Greg Pond	https://orcid.org/0000-0001-6294-9607	2017	iczn	Animalia	Arthropoda	Insecta	Plecoptera	Animalia | Arthropoda | Insecta | Plecoptera | Arctoperlaria | Perloidea | Perlidae | Acroneuria	Perlidae	Acroneuria	carolinensis	Acroneuria carolinensis (Banks, 1905)	(Banks, 1905)	species		WVDEP			38.61883333	-79.67633333	WGS84
PreservedSpecimen	870eb755-b61a-4eb8-8b96-a91a045bb7e4	Theodore Z. Cook	2017-MC-94658	1	4 Dram Poly Screw	Immature		North America	United States	West Virginia	Randolph	2017-03-28	2017	3	28	87				stream		996	3/28/2017	Near mouth Southwest of Whitmer	Big Run	Jeff Bailey		Greg Pond	https://orcid.org/0000-0001-6294-9607	2017	iczn	Animalia	Arthropoda	Insecta	Plecoptera	Animalia | Arthropoda | Insecta | Plecoptera | Arctoperlaria | Pteronarcyoidea | Pteronarcyidae | Pteronarcys | Allonarcys	Pteronarcyidae	Pteronarcys	proteus	Pteronarcys proteus Newman, 1838	Newman, 1838	species		WVDEP			38.74322222	-79.60110556	WGS84
PreservedSpecimen	653b62c0-ffea-4cbb-b418-0ac029809f64	Theodore Z. Cook	2017-MC-94658	2	4 Dram Poly Screw	Immature		North America	United States	West Virginia	Randolph	2017-03-28	2017	3	28	87				stream		996	3/28/2017	Near mouth Southwest of Whitmer	Big Run	Jeff Bailey		Greg Pond	https://orcid.org/0000-0001-6294-9607	2017	iczn	Animalia	Arthropoda	Insecta	Plecoptera	Animalia | Arthropoda | Insecta | Plecoptera | Arctoperlaria | Pteronarcyoidea | Pteronarcyidae | Pteronarcys | Allonarcys	Pteronarcyidae	Pteronarcys	proteus	Pteronarcys proteus Newman, 1838	Newman, 1838	species		WVDEP			38.74322222	-79.60110556	WGS84
PreservedSpecimen	8d88acf3-081f-4f5b-8efa-9e63f23c2ca7	Theodore Z. Cook	2017-MC-94658	1	4 Dram Poly Screw	Immature		North America	United States	West Virginia	Randolph	2017-03-28	2017	3	28	87				stream		996	3/28/2017	Near mouth Southwest of Whitmer	Big Run	Jeff Bailey		Greg Pond-USEPA/R3-Biology	https://orcid.org/0000-0001-6294-9607	2017	iczn	Animalia	Arthropoda	Insecta	Plecoptera	Animalia | Arthropoda | Insecta | Plecoptera | Arctoperlaria | Perloidea | Chloroperlidae	Chloroperlidae	Haploperla		Haploperla Navás, 1934	Navás, 1934	genus		WVDEP			38.74322222	-79.60110556	WGS84
PreservedSpecimen	478b6ae2-7e80-4a54-a054-12645e019b29	Theodore Z. Cook	2017-MC-94658	2	4 Dram Poly Screw	Immature		North America	United States	West Virginia	Randolph	2017-03-28	2017	3	28	87				stream		996	3/28/2017	Near mouth Southwest of Whitmer	Big Run	Jeff Bailey		Greg Pond-USEPA/R3-Biology	https://orcid.org/0000-0001-6294-9607	2017	iczn	Animalia	Arthropoda	Insecta	Plecoptera	Animalia | Arthropoda | Insecta | Plecoptera | Arctoperlaria | Pteronarcyoidea | Peltoperlidae	Peltoperlidae	Tallaperla		Tallaperla Stark & Stewart, 1981	Stark & Stewart, 1981	genus		WVDEP			38.74322222	-79.60110556	WGS84
PreservedSpecimen	9577bc05-0ce8-4a2f-a97c-838131a03f76	Theodore Z. Cook	2017-MC-94658	1	4 Dram Poly Screw	Immature		North America	United States	West Virginia	Randolph	2017-03-28	2017	3	28	87				stream		996	3/28/2017	Near mouth Southwest of Whitmer	Big Run	Jeff Bailey		Greg Pond-USEPA/R3-Biology	https://orcid.org/0000-0001-6294-9607	2017	iczn	Animalia	Arthropoda	Insecta	Plecoptera	Animalia | Arthropoda | Insecta | Plecoptera | Arctoperlaria | Perloidea | Perlodidae | Perlodinae	Perlodidae	Yugus		Yugus Ricker, 1952	Ricker, 1952	genus		WVDEP			38.74322222	-79.60110556	WGS84
PreservedSpecimen	660367e3-37ff-4d77-950e-17a2e37e203e	Theodore Z. Cook	2017-PSB-94679	1	4 Dram Poly Screw	Immature		North America	United States	West Virginia	Pendleton	2017-04-18	2017	4	18	108				stream		657	4/18/2017	Upstream Whites Run West of Onego	Seneca Creek	Nick Snider		Greg Pond	https://orcid.org/0000-0001-6294-9607	2017	iczn	Animalia	Arthropoda	Insecta	Plecoptera	Animalia | Arthropoda | Insecta | Plecoptera | Arctoperlaria | Perloidea | Perlidae | Acroneuria	Perlidae	Acroneuria	abnormis	Acroneuria abnormis (Newman, 1838)	(Newman, 1838)	species		WVDEP			38.84941667	-79.48686111	WGS84
PreservedSpecimen	6974dec7-32b7-4460-8d74-19c25f6c7396	Theodore Z. Cook	2017-PSB-94679	1	4 Dram Poly Screw	Immature		North America	United States	West Virginia	Pendleton	2017-04-18	2017	4	18	108				stream		657	4/18/2017	Upstream Whites Run West of Onego	Seneca Creek	Nick Snider		Greg Pond-USEPA/R3-Biology	https://orcid.org/0000-0001-6294-9607	2017	iczn	Animalia	Arthropoda	Insecta	Plecoptera	Animalia | Arthropoda | Insecta | Plecoptera | Arctoperlaria | Pteronarcyoidea | Peltoperlidae	Peltoperlidae	Peltoperla		Peltoperla Needham, 1905	Needham, 1905	genus		WVDEP			38.84941667	-79.48686111	WGS84
PreservedSpecimen	bb1ad971-fc78-4e69-9233-e65dc0a26117	Theodore Z. Cook	2018-KNG-99939	2		Immature		North America	United States	West Virginia	Pocahontas	2018-04-11	2018	4	11	101				river		1008	4/11/2018	Upstream Abes Run Northeast of Thornwood	East Fork Greenbrier River	Jason Morgan		Greg Pond	https://orcid.org/0000-0001-6294-9607	2018	iczn	Animalia	Arthropoda	Insecta	Plecoptera	Animalia | Arthropoda | Insecta | Plecoptera | Arctoperlaria | Perloidea | Perlidae | Acroneuria	Perlidae	Acroneuria	abnormis	Acroneuria abnormis (Newman, 1838)	(Newman, 1838)	species		WVDEP			38.61883333	-79.67633333	WGS84
PreservedSpecimen	c5ec9883-51c1-4e75-8dbc-28b40c3ea025	Theodore Z. Cook	2018-KNG-99939	1		Immature		North America	United States	West Virginia	Pocahontas	2018-04-11	2018	4	11	101				river		1008	4/11/2018	Upstream Abes Run Northeast of Thornwood	East Fork Greenbrier River	Jason Morgan		Greg Pond	https://orcid.org/0000-0001-6294-9607	2018	iczn	Animalia	Arthropoda	Insecta	Plecoptera	Animalia | Arthropoda | Insecta | Plecoptera | Arctoperlaria | Perloidea | Perlidae | Acroneuria	Perlidae	Acroneuria	carolinensis	Acroneuria carolinensis (Banks, 1905)	(Banks, 1905)	species		WVDEP			38.61883333	-79.67633333	WGS84
PreservedSpecimen	dec16404-170d-4caa-be85-b6d83f9f23d4	Theodore Z. Cook	2018-KNG-99939	1		Immature		North America	United States	West Virginia	Pocahontas	2018-04-11	2018	4	11	101				river		1008	4/11/2018	Upstream Abes Run Northeast of Thornwood	East Fork Greenbrier River	Jason Morgan		Greg Pond	https://orcid.org/0000-0001-6294-9607	2018	iczn	Animalia	Arthropoda	Insecta	Plecoptera	Animalia | Arthropoda | Insecta | Plecoptera | Arctoperlaria | Nemouroidea | Taeniopterygidae | Bolotoperla	Taeniopterygidae	Bolotoperla	rossi	Bolotoperla rossi (Frison, 1942)	(Frison, 1942)	species		WVDEP			38.61883333	-79.67633333	WGS84
PreservedSpecimen	db647168-4fd5-4659-b302-c02fe27eaf77	Theodore Z. Cook	2018-KNG-99939	1		Immature		North America	United States	West Virginia	Pocahontas	2018-04-11	2018	4	11	101				river		1008	4/11/2018	Upstream Abes Run Northeast of Thornwood	East Fork Greenbrier River	Jason Morgan		Greg Pond	https://orcid.org/0000-0001-6294-9607	2018	iczn	Animalia	Arthropoda	Insecta	Plecoptera	Animalia | Arthropoda | Insecta | Plecoptera | Arctoperlaria | Perloidea | Perlodidae | Isoperlinae | Isoperla	Perlodidae	Isoperla	holochlora	Isoperla holochlora Klapálek, 1923	Klapálek, 1923	species		WVDEP			38.61883333	-79.67633333	WGS84
PreservedSpecimen	81900863-91d6-4912-af72-c06c129bcee2	Theodore Z. Cook	2018-KNG-99939	1		Immature		North America	United States	West Virginia	Pocahontas	2018-04-11	2018	4	11	101				river		1008	4/11/2018	Upstream Abes Run Northeast of Thornwood	East Fork Greenbrier River	Jason Morgan		Greg Pond	https://orcid.org/0000-0001-6294-9607	2018	iczn	Animalia	Arthropoda	Insecta	Plecoptera	Animalia | Arthropoda | Insecta | Plecoptera | Arctoperlaria | Perloidea | Perlidae | Paragnetina	Perlidae	Paragnetina	media	Paragnetina media (Walker, 1852)	(Walker, 1852)	species		WVDEP			38.61883333	-79.67633333	WGS84
PreservedSpecimen	5491c8dd-d191-4466-a4d3-411918b557d2	Theodore Z. Cook	2018-KNG-99940	1		Immature		North America	United States	West Virginia	Pocahontas	2018-04-11	2018	4	11	101				river		1008	4/11/2018	Upstream Abes Run Northeast of Thornwood	East Fork Greenbrier River	Reid Downer		Greg Pond	https://orcid.org/0000-0001-6294-9607	2018	iczn	Animalia	Arthropoda	Insecta	Plecoptera	Animalia | Arthropoda | Insecta | Plecoptera | Arctoperlaria | Perloidea | Perlidae | Acroneuria	Perlidae	Acroneuria	abnormis	Acroneuria abnormis (Newman, 1838)	(Newman, 1838)	species		WVDEP			38.61883333	-79.67633333	WGS84
PreservedSpecimen	39c82d12-4735-41f0-beed-bc36019fcd50	Theodore Z. Cook	2018-KNG-99940	3		Immature		North America	United States	West Virginia	Pocahontas	2018-04-11	2018	4	11	101				river		1008	4/11/2018	Upstream Abes Run Northeast of Thornwood	East Fork Greenbrier River	Reid Downer		Greg Pond	https://orcid.org/0000-0001-6294-9607	2018	iczn	Animalia	Arthropoda	Insecta	Plecoptera	Animalia | Arthropoda | Insecta | Plecoptera | Arctoperlaria | Perloidea | Perlidae | Acroneuria	Perlidae	Acroneuria	abnormis	Acroneuria abnormis (Newman, 1838)	(Newman, 1838)	species		WVDEP			38.61883333	-79.67633333	WGS84
PreservedSpecimen	a6e46d00-6b02-4036-b5f5-72dd68cd8e74	Theodore Z. Cook	2018-KNG-99940	1		Immature		North America	United States	West Virginia	Pocahontas	2018-04-11	2018	4	11	101				river		1008	4/11/2018	Upstream Abes Run Northeast of Thornwood	East Fork Greenbrier River	Reid Downer		Greg Pond	https://orcid.org/0000-0001-6294-9607	2018	iczn	Animalia	Arthropoda	Insecta	Plecoptera	Animalia | Arthropoda | Insecta | Plecoptera | Arctoperlaria | Nemouroidea | Taeniopterygidae | Bolotoperla	Taeniopterygidae	Bolotoperla	rossi	Bolotoperla rossi (Frison, 1942)	(Frison, 1942)	species		WVDEP			38.61883333	-79.67633333	WGS84
PreservedSpecimen	02276053-b2cc-4efa-83a9-e6bf68b79fdd	Theodore Z. Cook	2018-MC-99952	1		Immature		North America	United States	West Virginia	Randolph	2018-04-02	2018	4	2	92				stream		996	4/2/2018	Near mouth Southwest of Whitmer	Big Run	Ryan Pack		Greg Pond	https://orcid.org/0000-0001-6294-9607	2018	iczn	Animalia	Arthropoda	Insecta	Plecoptera	Animalia | Arthropoda | Insecta | Plecoptera | Arctoperlaria | Perloidea | Perlidae | Acroneuria	Perlidae	Acroneuria	carolinensis	Acroneuria carolinensis (Banks, 1905)	(Banks, 1905)	species		WVDEP			38.74322222	-79.60110556	WGS84
PreservedSpecimen	dfbd313a-7246-4a85-b4f6-32d727f8a710	Theodore Z. Cook	2018-MC-99952	1		Immature		North America	United States	West Virginia	Randolph	2018-04-02	2018	4	2	92				stream		996	4/2/2018	Near mouth Southwest of Whitmer	Big Run	Ryan Pack		Greg Pond	https://orcid.org/0000-0001-6294-9607	2018	iczn	Animalia	Arthropoda	Insecta	Plecoptera	Animalia | Arthropoda | Insecta | Plecoptera | Arctoperlaria | Perloidea | Chloroperlidae | Haploperla	Chloroperlidae	Haploperla	brevis	Haploperla brevis (Banks, 1895)	(Banks, 1895)	species		WVDEP			38.74322222	-79.60110556	WGS84
PreservedSpecimen	63518604-dcef-4cb0-86d7-497b968e5d57	Theodore Z. Cook	2018-MC-99952	2		Immature		North America	United States	West Virginia	Randolph	2018-04-02	2018	4	2	92				stream		996	4/2/2018	Near mouth Southwest of Whitmer	Big Run	Ryan Pack		Greg Pond	https://orcid.org/0000-0001-6294-9607	2018	iczn	Animalia	Arthropoda	Insecta	Plecoptera	Animalia | Arthropoda | Insecta | Plecoptera | Arctoperlaria | Perloidea | Chloroperlidae | Haploperla	Chloroperlidae	Haploperla	brevis	Haploperla brevis (Banks, 1895)	(Banks, 1895)	species		WVDEP			38.74322222	-79.60110556	WGS84
PreservedSpecimen	9e6466a3-39eb-4499-8ee6-026ec3ed5e3d	Theodore Z. Cook	2018-MC-99952	2		Immature		North America	United States	West Virginia	Randolph	2018-04-02	2018	4	2	92				stream		996	4/2/2018	Near mouth Southwest of Whitmer	Big Run	Ryan Pack		Greg Pond	https://orcid.org/0000-0001-6294-9607	2018	iczn	Animalia	Arthropoda	Insecta	Plecoptera	Animalia | Arthropoda | Insecta | Plecoptera | Arctoperlaria | Perloidea | Perlodidae | Isoperlinae | Isoperla	Perlodidae	Isoperla	holochlora	Isoperla holochlora Klapálek, 1923	Klapálek, 1923	species		WVDEP			38.74322222	-79.60110556	WGS84
PreservedSpecimen	dfde8861-8627-4942-b65b-514cf6d2839e	Theodore Z. Cook	2018-MC-99952	2		Immature		North America	United States	West Virginia	Randolph	2018-04-02	2018	4	2	92				stream		996	4/2/2018	Near mouth Southwest of Whitmer	Big Run	Ryan Pack		Greg Pond	https://orcid.org/0000-0001-6294-9607	2018	iczn	Animalia	Arthropoda	Insecta	Plecoptera	Animalia | Arthropoda | Insecta | Plecoptera | Arctoperlaria | Pteronarcyoidea | Pteronarcyidae | Pteronarcys | Allonarcys	Pteronarcyidae	Pteronarcys	proteus	Pteronarcys proteus Newman, 1838	Newman, 1838	species		WVDEP			38.74322222	-79.60110556	WGS84
PreservedSpecimen	d209997c-ceb3-42ce-a394-fb0d27cdc685	Theodore Z. Cook	2018-MC-99952	1		Immature		North America	United States	West Virginia	Randolph	2018-04-02	2018	4	2	92				stream		996	4/2/2018	Near mouth Southwest of Whitmer	Big Run	Ryan Pack		Greg Pond	https://orcid.org/0000-0001-6294-9607	2018	iczn	Animalia	Arthropoda	Insecta	Plecoptera	Animalia | Arthropoda | Insecta | Plecoptera | Arctoperlaria | Perloidea | Perlodidae | Perlodinae | Remenus	Perlodidae	Remenus	bilobatus	Remenus bilobatus (Needham & Claassen, 1925)	(Needham & Claassen, 1925)	species		WVDEP			38.74322222	-79.60110556	WGS84
PreservedSpecimen	15f8fd53-6fe1-488a-a730-e9935e386e6b	Theodore Z. Cook	2018-MC-99952	2		Immature		North America	United States	West Virginia	Randolph	2018-04-02	2018	4	2	92				stream		996	4/2/2018	Near mouth Southwest of Whitmer	Big Run	Ryan Pack		Greg Pond	https://orcid.org/0000-0001-6294-9607	2018	iczn	Animalia	Arthropoda	Insecta	Plecoptera	Animalia | Arthropoda | Insecta | Plecoptera | Arctoperlaria | Perloidea | Perlodidae | Perlodinae | Remenus	Perlodidae	Remenus	bilobatus	Remenus bilobatus (Needham & Claassen, 1925)	(Needham & Claassen, 1925)	species		WVDEP			38.74322222	-79.60110556	WGS84
PreservedSpecimen	813b88e6-709c-43b8-ad6a-abdf207062d7	Theodore Z. Cook	2018-MC-99952	1		Immature		North America	United States	West Virginia	Randolph	2018-04-02	2018	4	2	92				stream		996	4/2/2018	Near mouth Southwest of Whitmer	Big Run	Ryan Pack		Greg Pond-USEPA/R3-Biology	https://orcid.org/0000-0001-6294-9607	2018	iczn	Animalia	Arthropoda	Insecta	Plecoptera	Animalia | Arthropoda | Insecta | Plecoptera | Arctoperlaria | Pteronarcyoidea | Peltoperlidae	Peltoperlidae	Tallaperla		Tallaperla Stark & Stewart, 1981	Stark & Stewart, 1981	genus		WVDEP			38.74322222	-79.60110556	WGS84
PreservedSpecimen	7d0e253e-7578-4478-8e12-25d1a0bc60f2	Theodore Z. Cook	2018-PSB-99973	2		Immature		North America	United States	West Virginia	Pendleton	2018-04-10	2018	4	10	100				stream		657	4/10/2018	Upstream Whites Run West of Onego	Seneca Creek	Jason Morgan		Greg Pond-USEPA/R3-Biology	https://orcid.org/0000-0001-6294-9607	2018	iczn	Animalia	Arthropoda	Insecta	Plecoptera	Animalia | Arthropoda | Insecta | Plecoptera | Arctoperlaria | Perloidea | Chloroperlidae	Chloroperlidae	Haploperla		Haploperla Navás, 1934	Navás, 1934	genus		WVDEP			38.84941667	-79.48686111	WGS84
PreservedSpecimen	243f8826-d093-484a-b291-ff6345a6a82e	Theodore Z. Cook	2018-PSB-99977	1		Immature		North America	United States	West Virginia	Pendleton	2018-04-11	2018	4	11	101				stream		779	4/11/2018	Upstream Teeter Camp Run Southwest of Cherry Grove	Big Run	Reid Downer		Greg Pond	https://orcid.org/0000-0001-6294-9607	2018	iczn	Animalia	Arthropoda	Insecta	Plecoptera	Animalia | Arthropoda | Insecta | Plecoptera | Arctoperlaria | Perloidea | Perlidae | Acroneuria	Perlidae	Acroneuria	abnormis	Acroneuria abnormis (Newman, 1838)	(Newman, 1838)	species		WVDEP			38.62711111	-79.56875	WGS84
PreservedSpecimen	037c46af-96bb-4f14-ae94-3afac3cea950	Theodore Z. Cook	2018-PSB-99977	1		Immature		North America	United States	West Virginia	Pendleton	2018-04-11	2018	4	11	101				stream		779	4/11/2018	Upstream Teeter Camp Run Southwest of Cherry Grove	Big Run	Reid Downer		Greg Pond	https://orcid.org/0000-0001-6294-9607	2018	iczn	Animalia	Arthropoda	Insecta	Plecoptera	Animalia | Arthropoda | Insecta | Plecoptera | Arctoperlaria | Perloidea | Perlidae | Acroneuria	Perlidae	Acroneuria	carolinensis	Acroneuria carolinensis (Banks, 1905)	(Banks, 1905)	species		WVDEP			38.62711111	-79.56875	WGS84
PreservedSpecimen	b9009bbf-a251-4891-8c77-8142ab69edb1	Theodore Z. Cook	2019-KG-104996	1		Immature		North America	United States	West Virginia	Pocahontas	2019-03-25	2019	3	25	84				river		1011	3/25/2019	Downstream UNT/South Fork RM 1.94 Northeast of Cranberry Glades	South Fork Cranberry River	Wade Alexander		Greg Pond	https://orcid.org/0000-0001-6294-9607	2019	iczn	Animalia	Arthropoda	Insecta	Plecoptera	Animalia | Arthropoda | Insecta | Plecoptera | Arctoperlaria | Perloidea | Chloroperlidae | Haploperla	Chloroperlidae	Haploperla	brevis	Haploperla brevis (Banks, 1895)	(Banks, 1895)	species		WVDEP			38.23511667	-80.30062778	WGS84
PreservedSpecimen	e82f6e6e-df9c-4276-ae41-6dd3951e3beb	Theodore Z. Cook	2019-KG-104996	1		Immature		North America	United States	West Virginia	Pocahontas	2019-03-25	2019	3	25	84				river		1011	3/25/2019	Downstream UNT/South Fork RM 1.94 Northeast of Cranberry Glades	South Fork Cranberry River	Wade Alexander		Greg Pond	https://orcid.org/0000-0001-6294-9607	2019	iczn	Animalia	Arthropoda	Insecta	Plecoptera	Animalia | Arthropoda | Insecta | Plecoptera | Arctoperlaria | Nemouroidea | Taeniopterygidae | Taenionema	Taeniopterygidae	Taenionema	atlanticum	Taenionema atlanticum Ricker & Ross, 1975	Ricker & Ross, 1975	species		WVDEP			38.23511667	-80.30062778	WGS84
PreservedSpecimen	585c3e0f-48cf-4c45-b065-ebd9bb19a54b	Theodore Z. Cook	2019-KG-104996	1		Immature		North America	United States	West Virginia	Pocahontas	2019-03-25	2019	3	25	84				stream		1011	3/25/2019	Downstream UNT/South Fork RM 1.94 Northeast of Cranberry Glades	South Fork Cranberry River	Wade Alexander		Greg Pond-USEPA/R3-Biology	https://orcid.org/0000-0001-6294-9607	2019	iczn	Animalia	Arthropoda	Insecta	Plecoptera	Animalia | Arthropoda | Insecta | Plecoptera | Arctoperlaria | Pteronarcyoidea | Peltoperlidae	Peltoperlidae	Peltoperla		Peltoperla Needham, 1905	Needham, 1905	genus		WVDEP			38.23511667	-80.30062778	WGS84
PreservedSpecimen	a70f0608-c7ea-45b7-b5d3-615d1026c6cf	Theodore Z. Cook	2019-KNG-105008	1		Immature		North America	United States	West Virginia	Pocahontas	2019-03-26	2019	3	26	85				river		1008	3/26/2019	Upstream Abes Run Northeast of Thornwood	East Fork Greenbrier River	Jason Morgan		Greg Pond	https://orcid.org/0000-0001-6294-9607	2019	iczn	Animalia	Arthropoda	Insecta	Plecoptera	Animalia | Arthropoda | Insecta | Plecoptera | Arctoperlaria | Perloidea | Perlidae | Acroneuria	Perlidae	Acroneuria	internata	Acroneuria internata (Walker, 1852)	(Walker, 1852)	species		WVDEP			38.61883333	-79.67633333	WGS84
PreservedSpecimen	b67e45e6-2ec6-4a6b-8ddd-b30d88a7c954	Theodore Z. Cook	2019-KNG-105008	1		Immature		North America	United States	West Virginia	Pocahontas	2019-03-26	2019	3	26	85				river		1008	3/26/2019	Upstream Abes Run Northeast of Thornwood	East Fork Greenbrier River	Jason Morgan		Greg Pond	https://orcid.org/0000-0001-6294-9607	2019	iczn	Animalia	Arthropoda	Insecta	Plecoptera	Animalia | Arthropoda | Insecta | Plecoptera | Arctoperlaria | Nemouroidea | Taeniopterygidae | Bolotoperla	Taeniopterygidae	Bolotoperla	rossi	Bolotoperla rossi (Frison, 1942)	(Frison, 1942)	species		WVDEP			38.61883333	-79.67633333	WGS84
PreservedSpecimen	c6ab65c5-0d42-4ab6-a869-bec86fcfc40d	Theodore Z. Cook	2019-KNG-105008	2		Immature		North America	United States	West Virginia	Pocahontas	2019-03-26	2019	3	26	85				river		1008	3/26/2019	Upstream Abes Run Northeast of Thornwood	East Fork Greenbrier River	Jason Morgan		Greg Pond	https://orcid.org/0000-0001-6294-9607	2019	iczn	Animalia	Arthropoda	Insecta	Plecoptera	Animalia | Arthropoda | Insecta | Plecoptera | Arctoperlaria | Perloidea | Chloroperlidae | Haploperla	Chloroperlidae	Haploperla	brevis	Haploperla brevis (Banks, 1895)	(Banks, 1895)	species		WVDEP			38.61883333	-79.67633333	WGS84
PreservedSpecimen	6e2f3304-ea4d-484e-a34d-555b4a62095b	Theodore Z. Cook	2019-KNG-105008	5		Immature		North America	United States	West Virginia	Pocahontas	2019-03-26	2019	3	26	85				river		1008	3/26/2019	Upstream Abes Run Northeast of Thornwood	East Fork Greenbrier River	Jason Morgan		Greg Pond	https://orcid.org/0000-0001-6294-9607	2019	iczn	Animalia	Arthropoda	Insecta	Plecoptera	Animalia | Arthropoda | Insecta | Plecoptera | Arctoperlaria | Perloidea | Perlodidae | Isoperlinae | Isoperla	Perlodidae	Isoperla		Isoperla Banks, 1906	Banks, 1906	genus		WVDEP			38.61883333	-79.67633333	WGS84
PreservedSpecimen	3e1575d5-8e0e-4683-ad31-9c9bc18ad733	Theodore Z. Cook	2019-LK-105372	1		Immature		North America	United States	West Virginia	Ritchie	2019-08-12	2019	8	12	224				stream		219	8/12/2019	Upstream Nutter Fork & County Route 18 in Nutter Farm	Goose Creek	Wade Alexander		Greg Pond	https://orcid.org/0000-0001-6294-9607	2019	iczn	Animalia	Arthropoda	Insecta	Plecoptera	Animalia | Arthropoda | Insecta | Plecoptera | Arctoperlaria | Perloidea | Perlidae | Acroneuria	Perlidae	Acroneuria	lycorias	Acroneuria lycorias (Newman, 1839)	(Newman, 1839)	species		WVDEP			39.24088889	-81.22430556	WGS84
PreservedSpecimen	d1e51533-9c56-4083-8b41-ba165f946c8a	Theodore Z. Cook	2019-LK-105373	2		Immature		North America	United States	West Virginia	Ritchie	2019-08-15	2019	8	15	227				river		192	8/15/2019	Downstream Laurel Run West of MacFarlan	South Fork Hughes River	Wade Alexander		Greg Pond	https://orcid.org/0000-0001-6294-9607	2019	iczn	Animalia	Arthropoda	Insecta	Plecoptera	Animalia | Arthropoda | Insecta | Plecoptera | Arctoperlaria | Perloidea | Perlidae | Acroneuria	Perlidae	Acroneuria	carolinensis	Acroneuria carolinensis (Banks, 1905)	(Banks, 1905)	species		WVDEP			39.07633333	-81.21422222	WGS84
PreservedSpecimen	496100f4-f5e8-48da-8b56-fd14ec03a7b4	Theodore Z. Cook	2019-LK-105374	1		Immature		North America	United States	West Virginia	Ritchie	2019-08-15	2019	8	15	227				river		224	8/15/2019	Downstream Otterslide Creek East of Berea	South Fork Hughes River	Wade Alexander		Greg Pond	https://orcid.org/0000-0001-6294-9607	2019	iczn	Animalia	Arthropoda	Insecta	Plecoptera	Animalia | Arthropoda | Insecta | Plecoptera | Arctoperlaria | Perloidea | Perlidae | Acroneuria	Perlidae	Acroneuria	lycorias	Acroneuria lycorias (Newman, 1839)	(Newman, 1839)	species		WVDEP			39.1335	-80.92941667	WGS84
PreservedSpecimen	5a395c34-1979-4fd9-ae7a-c6d6d6c7ba36	Theodore Z. Cook	2019-MC-105026	1		Immature		North America	United States	West Virginia	Randolph	2019-03-25	2019	3	25	84				stream		996	3/25/2019	Near mouth Southwest of Whitmer	Big Run	Nick Murray		Greg Pond	https://orcid.org/0000-0001-6294-9607	2019	iczn	Animalia	Arthropoda	Insecta	Plecoptera	Animalia | Arthropoda | Insecta | Plecoptera | Arctoperlaria | Nemouroidea | Taeniopterygidae | Bolotoperla	Taeniopterygidae	Bolotoperla	rossi	Bolotoperla rossi (Frison, 1942)	(Frison, 1942)	species		WVDEP			38.74322222	-79.60110556	WGS84
PreservedSpecimen	97696696-f43f-4d0f-aa3d-106051a84ff7	Theodore Z. Cook	2019-MC-105026	1		Immature		North America	United States	West Virginia	Randolph	2019-03-25	2019	3	25	84				stream		996	3/25/2019	Near mouth Southwest of Whitmer	Big Run	Nick Murray		Greg Pond	https://orcid.org/0000-0001-6294-9607	2019	iczn	Animalia	Arthropoda	Insecta	Plecoptera	Animalia | Arthropoda | Insecta | Plecoptera | Arctoperlaria | Perloidea | Chloroperlidae | Haploperla	Chloroperlidae	Haploperla	brevis	Haploperla brevis (Banks, 1895)	(Banks, 1895)	species		WVDEP			38.74322222	-79.60110556	WGS84
PreservedSpecimen	803b08a5-6b9a-47f9-bfa2-d6795e82762c	Theodore Z. Cook	2019-MC-105026	16		Immature		North America	United States	West Virginia	Randolph	2019-03-25	2019	3	25	84				stream		996	3/25/2019	Near mouth Southwest of Whitmer	Big Run	Nick Murray		Greg Pond	https://orcid.org/0000-0001-6294-9607	2019	iczn	Animalia	Arthropoda	Insecta	Plecoptera	Animalia | Arthropoda | Insecta | Plecoptera | Arctoperlaria | Perloidea | Perlodidae | Isoperlinae | Isoperla	Perlodidae	Isoperla	holochlora	Isoperla holochlora Klapálek, 1923	Klapálek, 1923	species		WVDEP			38.74322222	-79.60110556	WGS84
PreservedSpecimen	60dde5c1-7218-4340-af2e-c6442690ff59	Theodore Z. Cook	2019-MC-105026	2		Immature		North America	United States	West Virginia	Randolph	2019-03-25	2019	3	25	84				stream		996	3/25/2019	Near mouth Southwest of Whitmer	Big Run	Nick Murray		Greg Pond	https://orcid.org/0000-0001-6294-9607	2019	iczn	Animalia	Arthropoda	Insecta	Plecoptera	Animalia | Arthropoda | Insecta | Plecoptera | Arctoperlaria | Perloidea | Perlodidae | Isoperlinae | Isoperla	Perlodidae	Isoperla		Isoperla Banks, 1906	Banks, 1906	genus		WVDEP			38.74322222	-79.60110556	WGS84
PreservedSpecimen	6e8dd459-3f6a-4600-8a0f-f93cb369c5f1	Theodore Z. Cook	2019-MC-105026	3		Immature		North America	United States	West Virginia	Randolph	2019-03-25	2019	3	25	84				stream		996	3/25/2019	Near mouth Southwest of Whitmer	Big Run	Nick Murray		Greg Pond	https://orcid.org/0000-0001-6294-9607	2019	iczn	Animalia	Arthropoda	Insecta	Plecoptera	Animalia | Arthropoda | Insecta | Plecoptera | Arctoperlaria | Pteronarcyoidea | Pteronarcyidae | Pteronarcys | Allonarcys	Pteronarcyidae	Pteronarcys	proteus	Pteronarcys proteus Newman, 1838	Newman, 1838	species		WVDEP			38.74322222	-79.60110556	WGS84
PreservedSpecimen	5325e1bd-34bf-43d5-a7e5-444819ea219c	Theodore Z. Cook	2019-MC-105026	1		Immature		North America	United States	West Virginia	Randolph	2019-03-25	2019	3	25	84				stream		996	3/25/2019	Near mouth Southwest of Whitmer	Big Run	Nick Murray		Greg Pond-USEPA/R3-Biology	https://orcid.org/0000-0001-6294-9607	2019	iczn	Animalia	Arthropoda	Insecta	Plecoptera	Animalia | Arthropoda | Insecta | Plecoptera | Arctoperlaria | Pteronarcyoidea | Peltoperlidae	Peltoperlidae	Tallaperla		Tallaperla Stark & Stewart, 1981	Stark & Stewart, 1981	genus		WVDEP			38.74322222	-79.60110556	WGS84
PreservedSpecimen	4203e8fa-37a6-4b79-9632-3bfda164e057	Theodore Z. Cook	2019-PSB-105052	3		Immature		North America	United States	West Virginia	Pendleton	2019-03-26	2019	3	26	85				stream		657	3/26/2019	Upstream Whites Run West of Onego	Seneca Creek	Wade Alexander		Greg Pond	https://orcid.org/0000-0001-6294-9607	2019	iczn	Animalia	Arthropoda	Insecta	Plecoptera	Animalia | Arthropoda | Insecta | Plecoptera | Arctoperlaria | Perloidea | Perlidae | Acroneuria	Perlidae	Acroneuria	abnormis	Acroneuria abnormis (Newman, 1838)	(Newman, 1838)	species		WVDEP			38.84941667	-79.48686111	WGS84
PreservedSpecimen	0113adf5-226c-4d4f-90e8-a1234f33a0c3	Theodore Z. Cook	2019-PSB-105052	1		Immature		North America	United States	West Virginia	Pendleton	2019-03-26	2019	3	26	85				stream		657	3/26/2019	Upstream Whites Run West of Onego	Seneca Creek	Wade Alexander		Greg Pond	https://orcid.org/0000-0001-6294-9607	2019	iczn	Animalia	Arthropoda	Insecta	Plecoptera	Animalia | Arthropoda | Insecta | Plecoptera | Arctoperlaria | Perloidea | Perlidae | Acroneuria	Perlidae	Acroneuria	carolinensis	Acroneuria carolinensis (Banks, 1905)	(Banks, 1905)	species		WVDEP			38.84941667	-79.48686111	WGS84
PreservedSpecimen	899130d0-f2a5-471a-a917-ce4e1821a97b	Theodore Z. Cook	2019-PSB-105052	1		Immature		North America	United States	West Virginia	Pendleton	2019-03-26	2019	3	26	85				stream		657	3/26/2019	Upstream Whites Run West of Onego	Seneca Creek	Wade Alexander		Greg Pond	https://orcid.org/0000-0001-6294-9607	2019	iczn	Animalia	Arthropoda	Insecta	Plecoptera	Animalia | Arthropoda | Insecta | Plecoptera | Arctoperlaria | Perloidea | Perlodidae | Isoperlinae | Isoperla	Perlodidae	Isoperla		Isoperla Banks, 1906	Banks, 1906	genus		WVDEP			38.84941667	-79.48686111	WGS84
PreservedSpecimen	6e534ffc-9953-46aa-8a5a-5e5672e796c9	Theodore Z. Cook	2019-PSB-105052	1		Immature		North America	United States	West Virginia	Pendleton	2019-03-26	2019	3	26	85				stream		657	3/26/2019	Upstream Whites Run West of Onego	Seneca Creek	Wade Alexander		Greg Pond	https://orcid.org/0000-0001-6294-9607	2019	iczn	Animalia	Arthropoda	Insecta	Plecoptera	Animalia | Arthropoda | Insecta | Plecoptera | Arctoperlaria | Pteronarcyoidea | Pteronarcyidae | Pteronarcys | Allonarcys	Pteronarcyidae	Pteronarcys	biloba	Pteronarcys biloba Newman, 1838	Newman, 1838	species		WVDEP			38.84941667	-79.48686111	WGS84
PreservedSpecimen	811c9249-4561-4aca-9b77-390ba161cb79	Theodore Z. Cook	2019-PSB-105052	1		Immature		North America	United States	West Virginia	Pendleton	2019-03-26	2019	3	26	85				stream		657	3/26/2019	Upstream Whites Run West of Onego	Seneca Creek	Wade Alexander		Greg Pond	https://orcid.org/0000-0001-6294-9607	2019	iczn	Animalia	Arthropoda	Insecta	Plecoptera	Animalia | Arthropoda | Insecta | Plecoptera | Arctoperlaria | Perloidea | Perlodidae | Perlodinae | Remenus	Perlodidae	Remenus	bilobatus	Remenus bilobatus (Needham & Claassen, 1925)	(Needham & Claassen, 1925)	species		WVDEP			38.84941667	-79.48686111	WGS84
PreservedSpecimen	c79e115c-6d48-4a2b-91d7-8313f1cdc46c	Theodore Z. Cook	2019-PSB-105052	1		Immature		North America	United States	West Virginia	Pendleton	2019-03-26	2019	3	26	85				stream		657	3/26/2019	Upstream Whites Run West of Onego	Seneca Creek	Wade Alexander		Greg Pond	https://orcid.org/0000-0001-6294-9607	2019	iczn	Animalia	Arthropoda	Insecta	Plecoptera	Animalia | Arthropoda | Insecta | Plecoptera | Arctoperlaria | Nemouroidea | Taeniopterygidae | Taenionema	Taeniopterygidae	Taenionema	atlanticum	Taenionema atlanticum Ricker & Ross, 1975	Ricker & Ross, 1975	species		WVDEP			38.84941667	-79.48686111	WGS84
PreservedSpecimen	47a21ed9-c04e-429a-9d20-f271c2194b16	Theodore Z. Cook	2019-PSB-105054	1		Immature		North America	United States	West Virginia	Pendleton	2019-03-27	2019	3	27	86				stream		779	3/27/2019	Upstream Teeter Camp Run Southwest of Cherry Grove	Big Run	Nick Snider		Greg Pond	https://orcid.org/0000-0001-6294-9607	2019	iczn	Animalia	Arthropoda	Insecta	Plecoptera	Animalia | Arthropoda | Insecta | Plecoptera | Arctoperlaria | Perloidea | Perlidae | Acroneuria	Perlidae	Acroneuria	carolinensis	Acroneuria carolinensis (Banks, 1905)	(Banks, 1905)	species		WVDEP			38.62711111	-79.56875	WGS84
PreservedSpecimen	b52343b8-3ec0-455c-9972-dc6e2e0b997d	Theodore Z. Cook	2019-PSB-105054	1		Immature		North America	United States	West Virginia	Pendleton	2019-03-27	2019	3	27	86				stream		779	3/27/2019	Upstream Teeter Camp Run Southwest of Cherry Grove	Big Run	Nick Snider		Greg Pond	https://orcid.org/0000-0001-6294-9607	2019	iczn	Animalia	Arthropoda	Insecta	Plecoptera	Animalia | Arthropoda | Insecta | Plecoptera | Arctoperlaria | Perloidea | Perlodidae | Isoperlinae | Isoperla	Perlodidae	Isoperla	holochlora	Isoperla holochlora Klapálek, 1923	Klapálek, 1923	species		WVDEP			38.62711111	-79.56875	WGS84
PreservedSpecimen	27d8503d-c863-4847-9d8b-69f2253afebc	Theodore Z. Cook	2019-PSB-105054	1		Immature		North America	United States	West Virginia	Pendleton	2019-03-27	2019	3	27	86				stream		779	3/27/2019	Upstream Teeter Camp Run Southwest of Cherry Grove	Big Run	Nick Snider		Greg Pond	https://orcid.org/0000-0001-6294-9607	2019	iczn	Animalia	Arthropoda	Insecta	Plecoptera	Animalia | Arthropoda | Insecta | Plecoptera | Arctoperlaria | Perloidea | Perlodidae | Isoperlinae | Isoperla	Perlodidae	Isoperla		Isoperla Banks, 1906	Banks, 1906	genus		WVDEP			38.62711111	-79.56875	WGS84
PreservedSpecimen	c203494d-4378-4cd0-861f-d07060c76aa3	Theodore Z. Cook	2019-PSB-105054	1		Immature		North America	United States	West Virginia	Pendleton	2019-03-27	2019	3	27	86				stream		779	3/27/2019	Upstream Teeter Camp Run Southwest of Cherry Grove	Big Run	Nick Snider		Greg Pond	https://orcid.org/0000-0001-6294-9607	2019	iczn	Animalia	Arthropoda	Insecta	Plecoptera	Animalia | Arthropoda | Insecta | Plecoptera | Arctoperlaria | Nemouroidea | Capniidae | Paracapnia	Capniidae	Paracapnia	angulata	Paracapnia angulata Hanson, 1961	Hanson, 1961	species		WVDEP			38.62711111	-79.56875	WGS84
PreservedSpecimen	86c44f73-b25c-40c2-a985-babcbc84c578	Theodore Z. Cook	2019-PSB-105054	1		Immature		North America	United States	West Virginia	Pendleton	2019-03-27	2019	3	27	86				stream		779	4/6/2022	Upstream Teeter Camp Run Southwest of Cherry Grove	Big Run	Nick Snider		Garrett Hoover		2022	iczn	Animalia	Arthropoda	Insecta	Plecoptera	Animalia | Arthropoda | Insecta | Plecoptera | Arctoperlaria | Nemouroidea | Capniidae | Paracapnia	Capniidae	Paracapnia	angulata	Paracapnia angulata Hanson, 1961	Hanson, 1961	species		WVDEP			38.62711111	-79.56875	WGS84
PreservedSpecimen	5f36f0be-745c-43ae-a123-5994f8ee31f7	Theodore Z. Cook	2019-PSB-105054	2		Immature		North America	United States	West Virginia	Pendleton	2019-03-27	2019	3	27	86				stream		779	3/27/2019	Upstream Teeter Camp Run Southwest of Cherry Grove	Big Run	Nick Snider		Greg Pond-USEPA/R3-Biology	https://orcid.org/0000-0001-6294-9607	2019	iczn	Animalia	Arthropoda	Insecta	Plecoptera	Animalia | Arthropoda | Insecta | Plecoptera | Arctoperlaria | Pteronarcyoidea | Peltoperlidae	Peltoperlidae	Tallaperla		Tallaperla Stark & Stewart, 1981	Stark & Stewart, 1981	genus		WVDEP			38.62711111	-79.56875	WGS84
PreservedSpecimen	2fd395ac-fe70-4d7d-867e-7f3479bdf8c1	Theodore Z. Cook	2020-KE-109710-A	1	2 Dram Poly Screw	Immature		North America	United States	West Virginia	Clay	2020-08-12	2020	8	12	225				stream		225	8/12/2020	Upstream Devils Den Branch South of Clay	Leatherwood Creek	Jason Morgan		Garrett Hoover		2020	iczn	Animalia	Arthropoda	Insecta	Plecoptera	Animalia | Arthropoda | Insecta | Plecoptera | Arctoperlaria | Pteronarcyoidea | Peltoperlidae	Peltoperlidae	Peltoperla		Peltoperla Needham, 1905	Needham, 1905	genus		WVDEP			38.42	-81.09286111	WGS84
PreservedSpecimen	1d102956-45a4-4bf9-af49-24f65738aefa	Theodore Z. Cook	2020-KG-109991	1		Immature		North America	United States	West Virginia	Pocahontas	2020-04-21	2020	4	21	112				river		1011	4/21/2020	Downstream UNT/South Fork RM 1.94 Northeast of Cranberry Glades	South Fork Cranberry River	Jason Morgan		Greg Pond	https://orcid.org/0000-0001-6294-9607	2020	iczn	Animalia	Arthropoda	Insecta	Plecoptera	Animalia | Arthropoda | Insecta | Plecoptera | Arctoperlaria | Perloidea | Perlodidae | Isoperlinae | Isoperla	Perlodidae	Isoperla	holochlora	Isoperla holochlora Klapálek, 1923	Klapálek, 1923	species		WVDEP			38.23511667	-80.30062778	WGS84
PreservedSpecimen	adf8a769-89e3-4ba3-9e3e-72b8b2d156d7	Theodore Z. Cook	2020-KG-109991	1		Immature		North America	United States	West Virginia	Pocahontas	2020-04-21	2020	4	21	112				river		1011	4/21/2020	Downstream UNT/South Fork RM 1.94 Northeast of Cranberry Glades	South Fork Cranberry River	Jason Morgan		Greg Pond	https://orcid.org/0000-0001-6294-9607	2020	iczn	Animalia	Arthropoda	Insecta	Plecoptera	Animalia | Arthropoda | Insecta | Plecoptera | Arctoperlaria | Pteronarcyoidea | Pteronarcyidae | Pteronarcys | Allonarcys	Pteronarcyidae	Pteronarcys	biloba	Pteronarcys biloba Newman, 1838	Newman, 1838	species		WVDEP			38.23511667	-80.30062778	WGS84
PreservedSpecimen	bca09b7c-cb31-4e78-a0cb-74c95376eea6	Theodore Z. Cook	2020-KNG-110004	2		Immature		North America	United States	West Virginia	Pocahontas	2020-04-01	2020	4	1	92				river		1008	4/1/2020	Upstream Abes Run Northeast of Thornwood	East Fork Greenbrier River	Jason Morgan		Greg Pond	https://orcid.org/0000-0001-6294-9607	2020	iczn	Animalia	Arthropoda	Insecta	Plecoptera	Animalia | Arthropoda | Insecta | Plecoptera | Arctoperlaria | Perloidea | Perlodidae | Isoperlinae | Isoperla	Perlodidae	Isoperla	holochlora	Isoperla holochlora Klapálek, 1923	Klapálek, 1923	species		WVDEP			38.61883333	-79.67633333	WGS84
PreservedSpecimen	ee389dc8-76ea-4892-8c2d-d8549e55da3c	Theodore Z. Cook	2020-KNG-110004	2		Immature		North America	United States	West Virginia	Pocahontas	2020-04-01	2020	4	1	92				river		1008	4/1/2020	Upstream Abes Run Northeast of Thornwood	East Fork Greenbrier River	Jason Morgan		Greg Pond	https://orcid.org/0000-0001-6294-9607	2020	iczn	Animalia	Arthropoda	Insecta	Plecoptera	Animalia | Arthropoda | Insecta | Plecoptera | Arctoperlaria | Perloidea | Perlodidae | Isoperlinae | Isoperla	Perlodidae	Isoperla		Isoperla Banks, 1906	Banks, 1906	genus		WVDEP			38.61883333	-79.67633333	WGS84
PreservedSpecimen	b3fbeaa5-3700-47f5-bbbc-61f436ca9f4e	Theodore Z. Cook	2020-KNG-110005	1		Immature		North America	United States	West Virginia	Pocahontas	2020-04-01	2020	4	1	92				river		1008	4/1/2020	Upstream Abes Run Northeast of Thornwood	East Fork Greenbrier River	Jason Morgan		Greg Pond	https://orcid.org/0000-0001-6294-9607	2020	iczn	Animalia	Arthropoda	Insecta	Plecoptera	Animalia | Arthropoda | Insecta | Plecoptera | Arctoperlaria | Perloidea | Perlidae | Acroneuria	Perlidae	Acroneuria	internata	Acroneuria internata (Walker, 1852)	(Walker, 1852)	species		WVDEP			38.61883333	-79.67633333	WGS84
PreservedSpecimen	2ea2f798-2e75-4127-bacb-2d3c3b0f6eff	Theodore Z. Cook	2020-KNG-110005	2		Immature		North America	United States	West Virginia	Pocahontas	2020-04-01	2020	4	1	92				river		1008	4/1/2020	Upstream Abes Run Northeast of Thornwood	East Fork Greenbrier River	Jason Morgan		Greg Pond	https://orcid.org/0000-0001-6294-9607	2020	iczn	Animalia	Arthropoda	Insecta	Plecoptera	Animalia | Arthropoda | Insecta | Plecoptera | Arctoperlaria | Nemouroidea | Taeniopterygidae | Bolotoperla	Taeniopterygidae	Bolotoperla	rossi	Bolotoperla rossi (Frison, 1942)	(Frison, 1942)	species		WVDEP			38.61883333	-79.67633333	WGS84
PreservedSpecimen	28586235-16b7-4732-a5a6-d2544fff93e7	Theodore Z. Cook	2020-KNG-110005	3		Immature		North America	United States	West Virginia	Pocahontas	2020-04-01	2020	4	1	92				river		1008	4/1/2020	Upstream Abes Run Northeast of Thornwood	East Fork Greenbrier River	Jason Morgan		Greg Pond	https://orcid.org/0000-0001-6294-9607	2020	iczn	Animalia	Arthropoda	Insecta	Plecoptera	Animalia | Arthropoda | Insecta | Plecoptera | Arctoperlaria | Perloidea | Chloroperlidae | Haploperla	Chloroperlidae	Haploperla	brevis	Haploperla brevis (Banks, 1895)	(Banks, 1895)	species		WVDEP			38.61883333	-79.67633333	WGS84
PreservedSpecimen	f3795921-e2bf-4216-b988-c27425d6af55	Theodore Z. Cook	2020-KNG-110005	4		Immature		North America	United States	West Virginia	Pocahontas	2020-04-01	2020	4	1	92				river		1008	4/1/2020	Upstream Abes Run Northeast of Thornwood	East Fork Greenbrier River	Jason Morgan		Greg Pond	https://orcid.org/0000-0001-6294-9607	2020	iczn	Animalia	Arthropoda	Insecta	Plecoptera	Animalia | Arthropoda | Insecta | Plecoptera | Arctoperlaria | Perloidea | Perlodidae | Isoperlinae | Isoperla	Perlodidae	Isoperla		Isoperla Banks, 1906	Banks, 1906	genus		WVDEP			38.61883333	-79.67633333	WGS84
PreservedSpecimen	0b2e85a0-3761-4ae3-b09a-55ef6e15f60e	Theodore Z. Cook	2020-MC-110023	4		Immature		North America	United States	West Virginia	Randolph	2020-03-31	2020	3	31	91				stream		996	3/31/2020	Near mouth Southwest of Whitmer	Big Run	Jason Morgan		Greg Pond	https://orcid.org/0000-0001-6294-9607	2020	iczn	Animalia	Arthropoda	Insecta	Plecoptera	Animalia | Arthropoda | Insecta | Plecoptera | Arctoperlaria | Perloidea | Chloroperlidae | Haploperla	Chloroperlidae	Haploperla	brevis	Haploperla brevis (Banks, 1895)	(Banks, 1895)	species		WVDEP			38.74322222	-79.60110556	WGS84
PreservedSpecimen	f5c34cc1-1ac3-4565-af5d-1f755636c99e	Theodore Z. Cook	2020-MC-110023	4		Immature		North America	United States	West Virginia	Randolph	2020-03-31	2020	3	31	91				stream		996	3/31/2020	Near mouth Southwest of Whitmer	Big Run	Jason Morgan		Greg Pond	https://orcid.org/0000-0001-6294-9607	2020	iczn	Animalia	Arthropoda	Insecta	Plecoptera	Animalia | Arthropoda | Insecta | Plecoptera | Arctoperlaria | Perloidea | Perlodidae | Isoperlinae | Isoperla	Perlodidae	Isoperla	holochlora	Isoperla holochlora Klapálek, 1923	Klapálek, 1923	species		WVDEP			38.74322222	-79.60110556	WGS84
PreservedSpecimen	569802c6-b5c8-4152-991e-d57021924996	Theodore Z. Cook	2020-MC-110023	3		Immature		North America	United States	West Virginia	Randolph	2020-03-31	2020	3	31	91				stream		996	3/31/2020	Near mouth Southwest of Whitmer	Big Run	Jason Morgan		Greg Pond	https://orcid.org/0000-0001-6294-9607	2020	iczn	Animalia	Arthropoda	Insecta	Plecoptera	Animalia | Arthropoda | Insecta | Plecoptera | Arctoperlaria | Perloidea | Perlodidae | Isoperlinae | Isoperla	Perlodidae	Isoperla		Isoperla Banks, 1906	Banks, 1906	genus		WVDEP			38.74322222	-79.60110556	WGS84
PreservedSpecimen	f1aaf0f8-f18d-4c1d-b15f-e7bb7ced6007	Theodore Z. Cook	2020-MC-110023	1		Immature		North America	United States	West Virginia	Randolph	2020-03-31	2020	3	31	91				stream		996	3/31/2020	Near mouth Southwest of Whitmer	Big Run	Jason Morgan		Greg Pond-USEPA/R3-Biology	https://orcid.org/0000-0001-6294-9607	2020	iczn	Animalia	Arthropoda	Insecta	Plecoptera	Animalia | Arthropoda | Insecta | Plecoptera | Arctoperlaria | Pteronarcyoidea | Peltoperlidae	Peltoperlidae	Tallaperla		Tallaperla Stark & Stewart, 1981	Stark & Stewart, 1981	genus		WVDEP			38.74322222	-79.60110556	WGS84
PreservedSpecimen	de397df2-bad0-4020-b462-9f744e2160c7	Theodore Z. Cook	2020-MC-110023	1		Immature		North America	United States	West Virginia	Randolph	2020-03-31	2020	3	31	91				stream		996	3/31/2020	Near mouth Southwest of Whitmer	Big Run	Jason Morgan		Greg Pond-USEPA/R3-Biology	https://orcid.org/0000-0001-6294-9607	2020	iczn	Animalia	Arthropoda	Insecta	Plecoptera	Animalia | Arthropoda | Insecta | Plecoptera | Arctoperlaria | Perloidea | Perlodidae | Perlodinae	Perlodidae	Yugus		Yugus Ricker, 1952	Ricker, 1952	genus		WVDEP			38.74322222	-79.60110556	WGS84
PreservedSpecimen	e8eeddec-6353-4ccd-97f4-52a9180b63dd	Theodore Z. Cook	2020-PSB-110048	1		Immature		North America	United States	West Virginia	Pendleton	2020-03-31	2020	3	31	91				stream		657	3/31/2020	Upstream Whites Run West of Onego	Seneca Creek	Jason Morgan		Greg Pond-USEPA/R3-Biology	https://orcid.org/0000-0001-6294-9607	2020	iczn	Animalia	Arthropoda	Insecta	Plecoptera	Animalia | Arthropoda | Insecta | Plecoptera | Arctoperlaria | Perloidea | Perlodidae | Perlodinae	Perlodidae	Diploperla		Diploperla Needham & Claassen, 1925	Needham & Claassen, 1925	genus		WVDEP			38.84941667	-79.48686111	WGS84
PreservedSpecimen	56d9a7b3-d635-49ad-85f0-a5531d3b8940	Theodore Z. Cook	2020-PSB-110050	1		Immature		North America	United States	West Virginia	Pendleton	2020-04-02	2020	4	2	93				stream		779	4/2/2020	Upstream Teeter Camp Run Southwest of Cherry Grove	Big Run	Jason Morgan		Greg Pond	https://orcid.org/0000-0001-6294-9607	2020	iczn	Animalia	Arthropoda	Insecta	Plecoptera	Animalia | Arthropoda | Insecta | Plecoptera | Arctoperlaria | Perloidea | Perlidae | Acroneuria	Perlidae	Acroneuria	carolinensis	Acroneuria carolinensis (Banks, 1905)	(Banks, 1905)	species		WVDEP			38.62711111	-79.56875	WGS84
PreservedSpecimen	b21e6a15-6246-4e8e-bdea-c90668a69d3c	Theodore Z. Cook	2020-PSB-110050	3		Immature		North America	United States	West Virginia	Pendleton	2020-04-02	2020	4	2	93				stream		779	4/2/2020	Upstream Teeter Camp Run Southwest of Cherry Grove	Big Run	Jason Morgan		Greg Pond	https://orcid.org/0000-0001-6294-9607	2020	iczn	Animalia	Arthropoda	Insecta	Plecoptera	Animalia | Arthropoda | Insecta | Plecoptera | Arctoperlaria | Perloidea | Perlodidae | Isoperlinae | Isoperla	Perlodidae	Isoperla		Isoperla Banks, 1906	Banks, 1906	genus		WVDEP			38.62711111	-79.56875	WGS84
PreservedSpecimen	d3413d24-ed62-4738-ba43-e34803bbfad9	Theodore Z. Cook	2020-PSB-110050	1		Immature		North America	United States	West Virginia	Pendleton	2020-04-02	2020	4	2	93				stream		779	4/2/2020	Upstream Teeter Camp Run Southwest of Cherry Grove	Big Run	Jason Morgan		Greg Pond-USEPA/R3-Biology	https://orcid.org/0000-0001-6294-9607	2020	iczn	Animalia	Arthropoda	Insecta	Plecoptera	Animalia | Arthropoda | Insecta | Plecoptera | Arctoperlaria | Pteronarcyoidea | Peltoperlidae	Peltoperlidae	Peltoperla		Peltoperla Needham, 1905	Needham, 1905	genus		WVDEP			38.62711111	-79.56875	WGS84
PreservedSpecimen	2e9c3cfa-a6b3-4dac-8474-7a5a33aea39b	Theodore Z. Cook	2021-KG-111170-A	2	2 Dram Poly Screw	Immature		North America	United States	West Virginia	Pocahontas	2021-04-22	2021	4	22	112				stream		1011	4/22/2021	Downstream UNT/South Fork RM 1.94 Northeast of Cranberry Glades	South Fork Cranberry River	Jeff Bailey		Garrett Hoover		2021	iczn	Animalia	Arthropoda	Insecta	Plecoptera	Animalia | Arthropoda | Insecta | Plecoptera | Arctoperlaria | Perloidea | Chloroperlidae	Chloroperlidae	Haploperla		Haploperla Navás, 1934	Navás, 1934	genus		WVDEP			38.23511667	-80.30062778	WGS84
PreservedSpecimen	bb3e8a22-f5a9-473e-b98e-449657bee838	Theodore Z. Cook	2021-KNG-111173-A	2	2 Dram Poly Screw	Immature		North America	United States	West Virginia	Pocahontas	2021-04-14	2021	4	14	104				stream		1008	4/14/2021	Upstream Abes Run Northeast of Thornwood	East Fork Greenbrier River	Joanna Berry		Garrett Hoover		2021	iczn	Animalia	Arthropoda	Insecta	Plecoptera	Animalia | Arthropoda | Insecta | Plecoptera | Arctoperlaria | Perloidea | Chloroperlidae	Chloroperlidae	Haploperla		Haploperla Navás, 1934	Navás, 1934	genus		WVDEP			38.61883333	-79.67633333	WGS84
PreservedSpecimen	8c41d520-25e8-4c0c-bb25-db991e1bfeb2	Theodore Z. Cook	2021-MC-111175-A	3	2 Dram Poly Screw	Immature		North America	United States	West Virginia	Randolph	2021-04-07	2021	4	7	97				stream		996	4/7/2021	Near mouth Southwest of Whitmer	Big Run	Margaret Cadmus		Garrett Hoover		2021	iczn	Animalia	Arthropoda	Insecta	Plecoptera	Animalia | Arthropoda | Insecta | Plecoptera | Arctoperlaria | Perloidea | Chloroperlidae	Chloroperlidae	Haploperla		Haploperla Navás, 1934	Navás, 1934	genus		WVDEP			38.74322222	-79.60110556	WGS84
PreservedSpecimen	05aebda6-6e83-472a-8179-ee6e186059fb	Theodore Z. Cook	2021-MC-111175-A	2	2 Dram Poly Screw	Immature		North America	United States	West Virginia	Randolph	2021-04-07	2021	4	7	97				stream		996	4/7/2021	Near mouth Southwest of Whitmer	Big Run	Margaret Cadmus		Garrett Hoover		2021	iczn	Animalia	Arthropoda	Insecta	Plecoptera	Animalia | Arthropoda | Insecta | Plecoptera | Arctoperlaria | Pteronarcyoidea | Peltoperlidae	Peltoperlidae	Tallaperla		Tallaperla Stark & Stewart, 1981	Stark & Stewart, 1981	genus		WVDEP			38.74322222	-79.60110556	WGS84
PreservedSpecimen	00d4931f-a627-4e37-98dc-6f7dc2e53265	Theodore Z. Cook	2021-MC-112925	1	4 Dram Poly Screw	Immature		North America	United States	West Virginia	Tucker	2021-07-21	2021	7	21	202				stream		558	7/21/2021	Near mouth upstream two springs Southeast of Hendricks	Red Run	Margaret Cadmus		Garrett Hoover		2021	iczn	Animalia	Arthropoda	Insecta	Plecoptera	Animalia | Arthropoda | Insecta | Plecoptera | Arctoperlaria | Pteronarcyoidea | Peltoperlidae	Peltoperlidae	Tallaperla		Tallaperla Stark & Stewart, 1981	Stark & Stewart, 1981	genus		WVDEP			39.03802778	-79.59244444	WGS84
PreservedSpecimen	fcce924c-9815-4cf0-bdc8-89ca1a730543	Theodore Z. Cook	2021-MC-112927-A	1	4 Dram Poly Screw	Immature		North America	United States	West Virginia	Tucker	2021-07-15	2021	7	15	196				stream		800	7/15/2021	Upstream South Fork East of Laineville in Dolly Sods Wilderness	Red Creek	Margaret Cadmus		Garrett Hoover		2021	iczn	Animalia	Arthropoda	Insecta	Plecoptera	Animalia | Arthropoda | Insecta | Plecoptera | Arctoperlaria | Pteronarcyoidea | Peltoperlidae	Peltoperlidae	Peltoperla		Peltoperla Needham, 1905	Needham, 1905	genus		WVDEP			38.97394444	-79.39594444	WGS84
PreservedSpecimen	9b6b000b-1de4-4596-9f63-8f3284337909	Theodore Z. Cook	2021-MC-112928-A	1	4 Dram Poly Screw	Immature		North America	United States	West Virginia	Randolph	2021-07-21	2021	7	21	202				stream		816	7/21/2021	Near mouth Southeast of Laineville	South Fork Red Creek	Margaret Cadmus		Garrett Hoover		2021	iczn	Animalia	Arthropoda	Insecta	Plecoptera	Animalia | Arthropoda | Insecta | Plecoptera | Arctoperlaria | Perloidea | Chloroperlidae	Chloroperlidae	Haploperla		Haploperla Navás, 1934	Navás, 1934	genus		WVDEP			38.96633056	-79.39726944	WGS84
PreservedSpecimen	d718a6d2-9787-44a4-8ddf-fe6bc8bfdf70	Theodore Z. Cook	2021-MC-112929-A	27	4 Dram Poly Screw	Immature		North America	United States	West Virginia	Randolph	2021-08-11	2021	8	11	223				stream		996	8/11/2021	Near mouth Southwest of Whitmer	Big Run	Jeff Bailey		Garrett Hoover		2021	iczn	Animalia	Arthropoda	Insecta	Plecoptera	Animalia | Arthropoda | Insecta | Plecoptera | Arctoperlaria | Pteronarcyoidea | Peltoperlidae	Peltoperlidae	Tallaperla		Tallaperla Stark & Stewart, 1981	Stark & Stewart, 1981	genus		WVDEP			38.74322222	-79.60110556	WGS84
PreservedSpecimen	19ebee8b-da35-416f-8b9e-277446cc6ce1	Theodore Z. Cook	2021-OUS-112009	2		Immature		North America	United States	West Virginia	Marshall	2021-08-03	2021	8	3	215				stream		230	8/3/2021	Upstream Burch Run Southeast of Sherrard	Wheeling Creek	Greg Pond	https://orcid.org/0000-0001-6294-9607	Greg Pond	https://orcid.org/0000-0001-6294-9607	2021	iczn	Animalia	Arthropoda	Insecta	Plecoptera	Animalia | Arthropoda | Insecta | Plecoptera | Arctoperlaria | Perloidea | Perlidae | Acroneuria	Perlidae	Acroneuria	lycorias	Acroneuria lycorias (Newman, 1839)	(Newman, 1839)	species		WVDEP			39.97604444	-80.63023889	WGS84
PreservedSpecimen	be42e263-e221-4de8-b063-4662b35a1d4d	Theodore Z. Cook	2021-OUS-112010	1		Immature		North America	United States	West Virginia	Brooke	2021-08-03	2021	8	3	215				stream		222	8/3/2021	Upstream Hukill Run Northeast of Bethany	Buffalo Creek	Greg Pond	https://orcid.org/0000-0001-6294-9607	Greg Pond	https://orcid.org/0000-0001-6294-9607	2021	iczn	Animalia	Arthropoda	Insecta	Plecoptera	Animalia | Arthropoda | Insecta | Plecoptera | Arctoperlaria | Perloidea | Perlidae | Acroneuria	Perlidae	Acroneuria		Acroneuria Pictet, 1841	Pictet, 1841	genus		WVDEP			40.21305556	-80.59580556	WGS84
PreservedSpecimen	8aa87c28-3814-49ca-b9e8-ee4a655e4f5e	Theodore Z. Cook	2021-PSB-111182-A	1	4 Dram Poly Screw	Immature		North America	United States	West Virginia	Pendleton	2021-04-14	2021	4	14	104				stream		779	4/14/2021	Upstream Teeter Camp Run Southwest of Cherry Grove	Big Run	Jason Morgan		Garrett Hoover		2021	iczn	Animalia	Arthropoda	Insecta	Plecoptera	Animalia | Arthropoda | Insecta | Plecoptera | Arctoperlaria | Pteronarcyoidea | Peltoperlidae	Peltoperlidae	Tallaperla		Tallaperla Stark & Stewart, 1981	Stark & Stewart, 1981	genus		WVDEP			38.62711111	-79.56875	WGS84
PreservedSpecimen	79209af2-8b63-47ea-a5e3-029ad3a3d264	Theodore Z. Cook	2021-PSB-112953-A	1	2 Dram Poly Screw	Immature		North America	United States	West Virginia	Pendleton	2021-08-10	2021	8	10	222				stream		657	8/10/2021	Upstream Whites Run West of Onego	Seneca Creek	Jason Morgan		Garrett Hoover		2021	iczn	Animalia	Arthropoda	Insecta	Plecoptera	Animalia | Arthropoda | Insecta | Plecoptera | Arctoperlaria | Pteronarcyoidea | Peltoperlidae	Peltoperlidae	Tallaperla		Tallaperla Stark & Stewart, 1981	Stark & Stewart, 1981	genus		WVDEP			38.84941667	-79.48686111	WGS84
PreservedSpecimen	f3622241-d777-4550-9310-646f2c595818	Theodore Z. Cook	2021-PSB-112954-A	1	2 Dram Poly Screw	Immature		North America	United States	West Virginia	Pendleton	2021-08-10	2021	8	10	222				stream		779	8/10/2021	Upstream Teeter Camp Run Southwest of Cherry Grove	Big Run	Jason Morgan		Garrett Hoover		2021	iczn	Animalia	Arthropoda	Insecta	Plecoptera	Animalia | Arthropoda | Insecta | Plecoptera | Arctoperlaria | Pteronarcyoidea | Peltoperlidae	Peltoperlidae	Tallaperla		Tallaperla Stark & Stewart, 1981	Stark & Stewart, 1981	genus		WVDEP			38.62711111	-79.56875	WGS84
PreservedSpecimen	ee7848d4-243d-4f56-b299-97f4960abc52	Theodore Z. Cook	2022-KE-115659	2		Immature		North America	United States	West Virginia	Braxton	2022-03-31	2022	3	31	90				stream		257	3/31/2022	Near mouth upstream County Route 17/1 in Sutton	UMT/Elk River RM 101.96	Logan Beach		Garrett Hoover		2022	iczn	Animalia	Arthropoda	Insecta	Plecoptera	Animalia | Arthropoda | Insecta | Plecoptera | Arctoperlaria | Perloidea | Perlodidae | Perlodinae	Perlodidae	Diploperla		Diploperla Needham & Claassen, 1925	Needham & Claassen, 1925	genus		WVDEP			38.66061111	-80.70094444	WGS84
PreservedSpecimen	11d12c50-b438-45b1-83aa-d8015f9c3e4a	Theodore Z. Cook	2022-KE-115659	1		Immature		North America	United States	West Virginia	Braxton	2022-03-31	2022	3	31	90				stream		257	3/31/2022	Near mouth upstream County Route 17/1 in Sutton	UMT/Elk River RM 101.96	Logan Beach		Garrett Hoover		2022	iczn	Animalia	Arthropoda	Insecta	Plecoptera	Animalia | Arthropoda | Insecta | Plecoptera | Arctoperlaria | Pteronarcyoidea | Peltoperlidae	Peltoperlidae	Peltoperla		Peltoperla Needham, 1905	Needham, 1905	genus		WVDEP			38.66061111	-80.70094444	WGS84
PreservedSpecimen	b8d285d7-7122-452e-84c8-ef8bee1354bd	Theodore Z. Cook	2022-KE-115659	1		Immature		North America	United States	West Virginia	Braxton	2022-03-31	2022	3	31	90				stream		257	3/31/2022	Near mouth upstream County Route 17/1 in Sutton	UMT/Elk River RM 101.96	Logan Beach		Garrett Hoover		2022	iczn	Animalia	Arthropoda	Insecta	Plecoptera	Animalia | Arthropoda | Insecta | Plecoptera | Arctoperlaria | Perloidea | Perlodidae | Perlodinae	Perlodidae	Yugus		Yugus Ricker, 1952	Ricker, 1952	genus		WVDEP			38.66061111	-80.70094444	WGS84
PreservedSpecimen	91c916a6-861e-4bdd-9ee1-1262b0ed5dc9	Theodore Z. Cook	2022-KG-114640	2		Immature		North America	United States	West Virginia	Pocahontas	2022-04-04	2022	4	4	94				stream		1011	4/4/2022	Downstream UNT/South Fork RM 1.94 Northeast of Cranberry Glades	South Fork Cranberry River	Joanna Berry		Garrett Hoover		2022	iczn	Animalia	Arthropoda	Insecta	Plecoptera	Animalia | Arthropoda | Insecta | Plecoptera | Arctoperlaria | Perloidea | Chloroperlidae	Chloroperlidae	Haploperla		Haploperla Navás, 1934	Navás, 1934	genus		WVDEP			38.23511667	-80.30062778	WGS84
PreservedSpecimen	c2213aad-3942-4881-8913-bc5699ab12ca	Theodore Z. Cook	2022-KNG-114642	2		Immature		North America	United States	West Virginia	Pocahontas	2022-04-05	2022	4	5	95				stream		1008	4/5/2022	Upstream Abes Run Northeast of Thornwood	East Fork Greenbrier River	Joanna Berry		Garrett Hoover		2022	iczn	Animalia	Arthropoda	Insecta	Plecoptera	Animalia | Arthropoda | Insecta | Plecoptera | Arctoperlaria | Perloidea | Chloroperlidae	Chloroperlidae	Haploperla		Haploperla Navás, 1934	Navás, 1934	genus		WVDEP			38.61883333	-79.67633333	WGS84
PreservedSpecimen	8ec6cc89-b0e9-42ba-a7a9-d695fe85bbee	Theodore Z. Cook	2022-KNG-115747	1	2 Dram Poly Screw	Immature		North America	United States	West Virginia	Pocahontas	2022-08-09	2022	8	9	221				stream		1008	8/9/2022	Upstream Abes Run Northeast of Thornwood	East Fork Greenbrier River	Jason Morgan		Garrett Hoover		2022	iczn	Animalia	Arthropoda	Insecta	Plecoptera	Animalia | Arthropoda | Insecta | Plecoptera | Arctoperlaria | Pteronarcyoidea | Peltoperlidae	Peltoperlidae	Peltoperla		Peltoperla Needham, 1905	Needham, 1905	genus		WVDEP			38.61883333	-79.67633333	WGS84
PreservedSpecimen	cb46f9ba-965f-496d-b3d1-99e274ba5110	Theodore Z. Cook	2022-MC-114649	8		Immature		North America	United States	West Virginia	Randolph	2022-04-06	2022	4	6	96				stream		996	4/6/2022	Near mouth Southwest of Whitmer	Big Run	Jason Morgan		Garrett Hoover		2022	iczn	Animalia	Arthropoda	Insecta	Plecoptera	Animalia | Arthropoda | Insecta | Plecoptera | Arctoperlaria | Perloidea | Chloroperlidae	Chloroperlidae	Haploperla		Haploperla Navás, 1934	Navás, 1934	genus		WVDEP			38.74322222	-79.60110556	WGS84
PreservedSpecimen	49520d2a-b716-40b8-8369-ca97437084ee	Theodore Z. Cook	2022-MC-115760	4	2 Dram Poly Screw	Immature		North America	United States	West Virginia	Randolph	2022-08-08	2022	8	8	220				stream		996	8/8/2022	Near mouth Southwest of Whitmer	Big Run	Jeff Bailey		Garrett Hoover		2022	iczn	Animalia	Arthropoda	Insecta	Plecoptera	Animalia | Arthropoda | Insecta | Plecoptera | Arctoperlaria | Pteronarcyoidea | Peltoperlidae	Peltoperlidae	Peltoperla		Peltoperla Needham, 1905	Needham, 1905	genus		WVDEP			38.74322222	-79.60110556	WGS84
PreservedSpecimen	5c7ad7ac-8a04-46c3-a81f-155cb3b22cd6	Theodore Z. Cook	2022-MC-115760	1	2 Dram Poly Screw	Immature		North America	United States	West Virginia	Randolph	2022-08-08	2022	8	8	220				stream		996	8/8/2022	Near mouth Southwest of Whitmer	Big Run	Jeff Bailey		Garrett Hoover		2022	iczn	Animalia	Arthropoda	Insecta	Plecoptera	Animalia | Arthropoda | Insecta | Plecoptera | Arctoperlaria | Perloidea | Perlodidae | Perlodinae	Perlodidae	Yugus		Yugus Ricker, 1952	Ricker, 1952	genus		WVDEP			38.74322222	-79.60110556	WGS84
PreservedSpecimen	8dba9d90-f847-4a62-a8bd-8131da411fa5	Theodore Z. Cook	2022-MT-115801	1		Immature		North America	United States	West Virginia	Preston	2022-09-19	2022	9	19	262				stream		390	9/19/2022	Downstream UNT/Three Fork Creek RM 17.61 Northeast of Threefork Bridge	Three Fork Creek	Kylie Joins		Garrett Hoover		2023	iczn	Animalia	Arthropoda	Insecta	Plecoptera	Animalia | Arthropoda | Insecta | Plecoptera | Arctoperlaria | Perloidea | Chloroperlidae	Chloroperlidae	Haploperla		Haploperla Navás, 1934	Navás, 1934	genus		WVDEP			39.44225	-79.84022222	WGS84
PreservedSpecimen	3222b118-b291-48b6-a6b3-b0f59be7026e	Theodore Z. Cook	2022-MT-115805	4		Immature		North America	United States	West Virginia	Preston	2022-10-25	2022	10	25	298				stream		408	10/25/2022	Downstream UNT/Little Sandy Creek RM 9.08 West of Fellowsville	Little Sandy Creek	Logan Beach		Garrett Hoover		2022	iczn	Animalia	Arthropoda	Insecta	Plecoptera	Animalia | Arthropoda | Insecta | Plecoptera | Arctoperlaria | Perloidea | Chloroperlidae | Suwallia	Chloroperlidae	Suwallia	marginata	Suwallia marginata (Banks, 1897)	(Banks, 1897)	species		WVDEP			39.3285	-79.83633333	WGS84
PreservedSpecimen	cc511107-9003-4bd0-a5f2-af453d681b2f	Theodore Z. Cook	2022-MT-115805	7		Immature		North America	United States	West Virginia	Preston	2022-10-25	2022	10	25	298				stream		408	10/25/2022	Downstream UNT/Little Sandy Creek RM 9.08 West of Fellowsville	Little Sandy Creek	Logan Beach		Garrett Hoover		2023	iczn	Animalia	Arthropoda	Insecta	Plecoptera	Animalia | Arthropoda | Insecta | Plecoptera | Arctoperlaria | Nemouroidea | Capniidae	Capniidae	Paracapnia		Paracapnia Hanson, 1946	Hanson, 1946	genus		WVDEP			39.3285	-79.83633333	WGS84
PreservedSpecimen	a95f7d73-7592-47d1-af96-7c0cce5322c1	Theodore Z. Cook	2022-MT-115807	3		Immature		North America	United States	West Virginia	Taylor	2022-10-27	2022	10	27	300				stream		401	10/27/2022	Near mouth upstream U.S. Route 50 Southeast of Thornton	Maple Run	Logan Beach		Garrett Hoover		2022	iczn	Animalia	Arthropoda	Insecta	Plecoptera	Animalia | Arthropoda | Insecta | Plecoptera | Arctoperlaria | Perloidea | Perlodidae | Perlodinae	Perlodidae	Diploperla		Diploperla Needham & Claassen, 1925	Needham & Claassen, 1925	genus		WVDEP			39.33694444	-79.90116667	WGS84
PreservedSpecimen	8f5a1aea-1d84-449a-a65f-e439427dbda2	Theodore Z. Cook	2022-MT-115807	1		Immature		North America	United States	West Virginia	Taylor	2022-10-27	2022	10	27	300				stream		401	10/27/2022	Near mouth upstream U.S. Route 50 Southeast of Thornton	Maple Run	Logan Beach		Garrett Hoover		2023	iczn	Animalia	Arthropoda	Insecta	Plecoptera	Animalia | Arthropoda | Insecta | Plecoptera | Arctoperlaria | Perloidea | Perlidae | Eccoptura	Perlidae	Eccoptura	xanthenes	Eccoptura xanthenes (Newman, 1838)	Newman, (1838)	species		WVDEP			39.33694444	-79.90116667	WGS84
PreservedSpecimen	2532b608-476c-4ed7-b9ec-bbd245b62b6d	Theodore Z. Cook	2022-MT-115808	1		Immature		North America	United States	West Virginia	Preston	2022-10-25	2022	10	25	298				stream		414	10/25/2022	At mouth in Fellowsville	Left Fork Little Sandy Creek	Garrett Hoover		Garrett Hoover		2022	iczn	Animalia	Arthropoda	Insecta	Plecoptera	Animalia | Arthropoda | Insecta | Plecoptera | Arctoperlaria | Nemouroidea | Capniidae | Paracapnia	Capniidae	Paracapnia	angulata	Paracapnia angulata Hanson, 1961	Hanson, 1961	species		WVDEP			39.330425	-79.82506944	WGS84
PreservedSpecimen	064c7fec-aba5-46fd-a98d-4fa02ed99b65	Theodore Z. Cook	2022-OGL-113342	2		Immature		North America	United States	West Virginia	Lincoln	2022-02-02	2022	2	2	33				stream		238	2/2/2022	Near mouth upstream County Route 46 Northwest of Mud	Stonecoal Branch	Logan Beach		Garrett Hoover		2022	iczn	Animalia	Arthropoda	Insecta	Plecoptera	Animalia | Arthropoda | Insecta | Plecoptera | Arctoperlaria | Nemouroidea | Taeniopterygidae | Taenionema	Taeniopterygidae	Taenionema	atlanticum	Taenionema atlanticum Ricker & Ross, 1975	Ricker & Ross, 1975	species		WVDEP			38.10444444	-81.99836111	WGS84
PreservedSpecimen	0239ebdc-cfd1-49a8-b8b8-7e16004ac7b9	Theodore Z. Cook	2022-OGL-113343	1		Immature		North America	United States	West Virginia	Lincoln	2022-02-02	2022	2	2	33				stream		238	2/2/2022	At mouth Northwest of Mud	Berry Branch	Logan Beach		Garrett Hoover		2022	iczn	Animalia	Arthropoda	Insecta	Plecoptera	Animalia | Arthropoda | Insecta | Plecoptera | Arctoperlaria | Nemouroidea | Taeniopterygidae | Taenionema	Taeniopterygidae	Taenionema	atlanticum	Taenionema atlanticum Ricker & Ross, 1975	Ricker & Ross, 1975	species		WVDEP			38.1	-81.99047222	WGS84
PreservedSpecimen	788051be-c088-41a9-8747-feab385b7ce1	Theodore Z. Cook	2022-OGL-113344	30		Immature		North America	United States	West Virginia	Boone	2022-02-02	2022	2	2	33				stream		260	2/2/2022	At mouth Southeast of Mud	Lukey Fork	Wade Alexander		Garrett Hoover		2022	iczn	Animalia	Arthropoda	Insecta	Plecoptera	Animalia | Arthropoda | Insecta | Plecoptera | Arctoperlaria | Nemouroidea | Taeniopterygidae | Taenionema	Taeniopterygidae	Taenionema	atlanticum	Taenionema atlanticum Ricker & Ross, 1975	Ricker & Ross, 1975	species		WVDEP			38.06541667	-81.95227778	WGS84
PreservedSpecimen	5e42d4bc-48b3-45d9-b0b2-01cf5a36e54f	Theodore Z. Cook	2022-OGL-115702-A	1	2 Dram Poly Screw	Immature		North America	United States	West Virginia	Cabell	2022-04-08	2022	4	8	98				stream		196	4/8/2022	Near mouth North of Milton	UMT/Left Fork RM 1.21/Mill Creek	Logan Beach		Garrett Hoover		2022	iczn	Animalia	Arthropoda	Insecta	Plecoptera	Animalia | Arthropoda | Insecta | Plecoptera | Arctoperlaria | Perloidea | Chloroperlidae	Chloroperlidae	Haploperla		Haploperla Navás, 1934	Navás, 1934	genus		WVDEP			38.47822222	-82.12044444	WGS84
PreservedSpecimen	b3505a0e-b727-499d-9d2b-a9c6b65b7469	Theodore Z. Cook	2022-OGL-115703-A	17	2 Dram Poly Screw	Immature		North America	United States	West Virginia	Cabell	2022-04-08	2022	4	8	98				stream		225	4/8/2022	At mouth North of Milton	UMT/UNT RM 0.28/UNT RM 0.13/Left Fork RM 1.69/Mill Creek	Logan Beach		Garrett Hoover		2022	iczn	Animalia	Arthropoda	Insecta	Plecoptera	Animalia | Arthropoda | Insecta | Plecoptera | Arctoperlaria | Perloidea | Chloroperlidae	Chloroperlidae	Haploperla		Haploperla Navás, 1934	Navás, 1934	genus		WVDEP			38.48527778	-82.12980556	WGS84
PreservedSpecimen	89949d11-1409-4547-8d25-31a2ce4b1a87	Theodore Z. Cook	2022-OGL-115705-A	5	2 Dram Poly Screw	Immature		North America	United States	West Virginia	Cabell	2022-04-07	2022	4	7	97				stream		204	4/7/2022	Near mouth North of Milton	UMT/Left Fork RM 2.05/Mill Creek	Logan Beach		Garrett Hoover		2022	iczn	Animalia	Arthropoda	Insecta	Plecoptera	Animalia | Arthropoda | Insecta | Plecoptera | Arctoperlaria | Perloidea | Perlodidae | Perlodinae	Perlodidae	Yugus		Yugus Ricker, 1952	Ricker, 1952	genus		WVDEP			38.49025	-82.11911111	WGS84
PreservedSpecimen	e9c35e50-68fd-488c-a6f1-9cc5de3b90b3	Theodore Z. Cook	2022-OGL-115706-A	1	2 Dram Poly Screw	Immature		North America	United States	West Virginia	Cabell	2022-03-29	2022	3	29	88				stream		204	3/29/2022	At mouth North of Milton	UMT/Left Fork RM 2.19/Mill Creek	Wade Alexander		Garrett Hoover		2022	iczn	Animalia	Arthropoda	Insecta	Plecoptera	Animalia | Arthropoda | Insecta | Plecoptera | Arctoperlaria | Perloidea | Perlodidae | Perlodinae	Perlodidae	Diploperla		Diploperla Needham & Claassen, 1925	Needham & Claassen, 1925	genus		WVDEP			38.49169444	-82.11816667	WGS84
PreservedSpecimen	efdfa24f-83f5-4e90-967a-7c9b6d297499	Theodore Z. Cook	2022-OGL-115707-A	1	2 Dram Poly Screw	Immature		North America	United States	West Virginia	Cabell	2022-03-31	2022	3	31	90				stream		202	3/31/2022	At mouth North of Milton	UMT/Left fork RM 2.33/Mill Creek	Wade Alexander		Garrett Hoover		2022	iczn	Animalia	Arthropoda	Insecta	Plecoptera	Animalia | Arthropoda | Insecta | Plecoptera | Arctoperlaria | Perloidea | Perlidae | Eccoptura	Perlidae	Eccoptura	xanthenes	Eccoptura xanthenes (Newman, 1838)	(Newman, 1838)	species		WVDEP			38.49394444	-82.11925	WGS84
PreservedSpecimen	9bc66c59-7ee2-4a1f-a9ff-049866b87d6d	Theodore Z. Cook	2022-OGL-115707-A	1	2 Dram Poly Screw	Immature		North America	United States	West Virginia	Cabell	2022-03-31	2022	3	31	90				stream		202	3/31/2022	At mouth North of Milton	UMT/Left fork RM 2.33/Mill Creek	Wade Alexander		Garrett Hoover		2022	iczn	Animalia	Arthropoda	Insecta	Plecoptera	Animalia | Arthropoda | Insecta | Plecoptera | Arctoperlaria | Perloidea | Perlodidae | Perlodinae	Perlodidae	Diploperla		Diploperla Needham & Claassen, 1925	Needham & Claassen, 1925	genus		WVDEP			38.49394444	-82.11925	WGS84
PreservedSpecimen	5e23589e-b3d7-4d50-a454-0bec2fedc69e	Theodore Z. Cook	2022-OGL-115707-A	24	2 Dram Poly Screw	Immature		North America	United States	West Virginia	Cabell	2022-03-31	2022	3	31	90				stream		202	3/31/2022	At mouth North of Milton	UMT/Left fork RM 2.33/Mill Creek	Wade Alexander		Garrett Hoover		2022	iczn	Animalia	Arthropoda	Insecta	Plecoptera	Animalia | Arthropoda | Insecta | Plecoptera | Arctoperlaria | Perloidea | Chloroperlidae	Chloroperlidae	Haploperla		Haploperla Navás, 1934	Navás, 1934	genus		WVDEP			38.49394444	-82.11925	WGS84
PreservedSpecimen	6b7e661b-ce43-47b9-87ba-106a2b1ec437	Theodore Z. Cook	2022-OGL-115708-A	2	2 Dram Poly Screw	Immature		North America	United States	West Virginia	Cabell	2022-03-29	2022	3	29	88				stream		211	3/29/2022	At mouth North of Milton	UMT/UNT RM 0.17/Left Fork RM 2.48/Mill Creek	Wade Alexander		Garrett Hoover		2022	iczn	Animalia	Arthropoda	Insecta	Plecoptera	Animalia | Arthropoda | Insecta | Plecoptera | Arctoperlaria | Perloidea | Chloroperlidae	Chloroperlidae	Haploperla		Haploperla Navás, 1934	Navás, 1934	genus		WVDEP			38.49413889	-82.11372222	WGS84
PreservedSpecimen	7098e420-cd37-4339-9168-9caa61dcfe99	Theodore Z. Cook	2022-PNB-115810	7		Immature		North America	United States	West Virginia	Grant	2022-07-26	2022	7	26	207				stream		692	7/26/2022	At U.S. Route 50 crossing West of Hartmansville	Abram Creek	Mackenzie Ramsey		Garrett Hoover		2022	iczn	Animalia	Arthropoda	Insecta	Plecoptera	Animalia | Arthropoda | Insecta | Plecoptera | Arctoperlaria | Pteronarcyoidea | Peltoperlidae	Peltoperlidae	Tallaperla		Tallaperla Stark & Stewart, 1981	Stark & Stewart, 1981	genus		WVDEP			39.31233333	-79.21111111	WGS84
PreservedSpecimen	c20a064c-db28-4215-8037-70003a03417a	Theodore Z. Cook	2022-PSB-114660	2		Immature		North America	United States	West Virginia	Pendleton	2022-04-06	2022	4	6	96				stream		657	4/6/2022	Upstream Whites Run West of Onego	Seneca Creek	Joanna Berry		Garrett Hoover		2022	iczn	Animalia	Arthropoda	Insecta	Plecoptera	Animalia | Arthropoda | Insecta | Plecoptera | Arctoperlaria | Perloidea | Perlodidae | Perlodinae	Perlodidae	Remenus		Remenus Ricker, 1952	Ricker, 1952	genus		WVDEP			38.84941667	-79.48686111	WGS84
PreservedSpecimen	05ccb67f-ba07-41bb-a3d5-a9573b0019b3	Theodore Z. Cook	2022-PSB-114660-483.4	1		Immature		North America	United States	West Virginia	Pendleton	2022-04-06	2022	4	6	96				stream		657	4/6/2022	Upstream Whites Run West of Onego	Seneca Creek	Joanna Berry		Garrett Hoover		2022	iczn	Animalia	Arthropoda	Insecta	Plecoptera	Animalia | Arthropoda | Insecta | Plecoptera | Arctoperlaria | Nemouroidea | Leuctridae | Paraleuctra	Leuctridae	Paraleuctra	sara	Paraleuctra sara (Claassen, 1937)	(Claassen, 1937)	species		WVDEP			38.84941667	-79.48686111	WGS84
PreservedSpecimen	fd7059d0-7de4-4e73-90bd-94d8821487b6	Theodore Z. Cook	2022-PSB-114662	1		Immature		North America	United States	West Virginia	Pendleton	2022-04-06	2022	4	6	96				stream		779	4/6/2022	Upstream Teeter Camp Run Southwest of Cherry Grove	Big Run	Joanna Berry		Garrett Hoover		2022	iczn	Animalia	Arthropoda	Insecta	Plecoptera	Animalia | Arthropoda | Insecta | Plecoptera | Arctoperlaria | Pteronarcyoidea | Peltoperlidae	Peltoperlidae	Tallaperla		Tallaperla Stark & Stewart, 1981	Stark & Stewart, 1981	genus		WVDEP			38.62711111	-79.56875	WGS84
PreservedSpecimen	9d0d6c46-ad8d-4eb1-802a-e1b4920571b5	Theodore Z. Cook	2022-PSB-114662-491.1	2		Immature		North America	United States	West Virginia	Pendleton	2022-04-06	2022	4	6	96				stream		779	4/6/2022	Upstream Teeter Camp Run Southwest of Cherry Grove	Big Run	Joanna Berry		Greg Pond	https://orcid.org/0000-0001-6294-9607	2022	iczn	Animalia	Arthropoda	Insecta	Plecoptera	Animalia | Arthropoda | Insecta | Plecoptera | Arctoperlaria | Nemouroidea | Capniidae | Paracapnia	Capniidae	Paracapnia	angulata	Paracapnia angulata Hanson, 1961	Hanson, 1961	species		WVDEP			38.62711111	-79.56875	WGS84
PreservedSpecimen	c38daad1-16ab-4fba-a882-dec9cf6f51ae	Theodore Z. Cook	2022-PSB-115777	3	2 Dram Poly Screw	Immature		North America	United States	West Virginia	Pendleton	2022-08-10	2022	8	10	222				stream		657	8/10/2022	Upstream Whites Run West of Onego	Seneca Creek	Jeff Bailey		Garrett Hoover		2022	iczn	Animalia	Arthropoda	Insecta	Plecoptera	Animalia | Arthropoda | Insecta | Plecoptera | Arctoperlaria | Pteronarcyoidea | Peltoperlidae	Peltoperlidae	Tallaperla		Tallaperla Stark & Stewart, 1981	Stark & Stewart, 1981	genus		WVDEP			38.84941667	-79.48686111	WGS84
PreservedSpecimen	003e91bb-e0f6-4d6a-9103-737d26aa851e	Theodore Z. Cook	2022-PSB-115778	2	2 Dram Poly Screw	Immature		North America	United States	West Virginia	Pendleton	2022-08-09	2022	8	9	221				stream		779	8/9/2022	Upstream Teeter Camp Run Southwest of Cherry Grove	Big Run	Nathan Mitchell		Garrett Hoover		2022	iczn	Animalia	Arthropoda	Insecta	Plecoptera	Animalia | Arthropoda | Insecta | Plecoptera | Arctoperlaria | Pteronarcyoidea | Peltoperlidae	Peltoperlidae	Tallaperla		Tallaperla Stark & Stewart, 1981	Stark & Stewart, 1981	genus		WVDEP			38.62711111	-79.56875	WGS84
PreservedSpecimen	44dd18a1-9318-4205-88ee-63a274a0f427	Theodore Z. Cook	2023-KG-118068	1	2 Dram Poly Screw	Immature		North America	United States	West Virginia	Pocahontas	2023-04-04	2023	4	4	94				stream		1011	4/4/2023	Downstream UNT/South Fork RM 1.94 Northeast of Cranberry Glades	South Fork Cranberry River	Margaret Cadmus		Garrett Hoover		2023	iczn	Animalia	Arthropoda	Insecta	Plecoptera	Animalia | Arthropoda | Insecta | Plecoptera | Arctoperlaria | Perloidea | Chloroperlidae	Chloroperlidae	Haploperla		Haploperla Navás, 1934	Navás, 1934	genus		WVDEP			38.23511667	-80.30062778	WGS84
PreservedSpecimen	4be1bf93-138b-45c9-a7f8-c04c02035179	Theodore Z. Cook	2023-KL-118305-530	1		Immature		North America	United States	West Virginia	Kanawha	2023-04-05	2023	4	5	95				stream		312	4/5/2023	Kanawha State Forest	UNT/Davis Creek RM 14.30	Ty Stephenson		Garrett Hoover		2023	iczn	Animalia	Arthropoda	Insecta	Plecoptera	Animalia | Arthropoda | Insecta | Plecoptera | Arctoperlaria | Perloidea | Perlodidae | Perlodinae | Malirekus	Perlodidae	Malirekus	hastatus	Malirekus hastatus (Banks, 1920)	(Banks, 1920)	species		WVDEP			38.24511111	-81.65119444	WGS84
PreservedSpecimen	41f62258-52cd-4444-869f-845274413d06	Theodore Z. Cook	2023-KL-118305-A	5	2 Dram Poly Screw	Immature		North America	United States	West Virginia	Kanawha	2023-04-05	2023	4	5	95				stream		312	4/5/2023	Kanawha State Forest	UNT/Davis Creek RM 14.30	Ty Stephenson		Garrett Hoover		2023	iczn	Animalia	Arthropoda	Insecta	Plecoptera	Animalia | Arthropoda | Insecta | Plecoptera | Arctoperlaria | Perloidea | Chloroperlidae	Chloroperlidae	Haploperla		Haploperla Navás, 1934	Navás, 1934	genus		WVDEP			38.24511111	-81.65119444	WGS84
PreservedSpecimen	9d8ca74f-4859-4a15-98b5-f6b591c56276	Theodore Z. Cook	2023-KL-118305-A	22	2 Dram Poly Screw	Immature		North America	United States	West Virginia	Kanawha	2023-04-05	2023	4	5	95				stream		312	4/5/2023	Kanawha State Forest	UNT/Davis Creek RM 14.30	Ty Stephenson		Garrett Hoover		2023	iczn	Animalia	Arthropoda	Insecta	Plecoptera	Animalia | Arthropoda | Insecta | Plecoptera | Arctoperlaria | Pteronarcyoidea | Peltoperlidae	Peltoperlidae	Peltoperla		Peltoperla Needham, 1905	Needham, 1905	genus		WVDEP			38.24511111	-81.65119444	WGS84
PreservedSpecimen	cdc0fa9b-7de0-4861-9376-6292c5f13e73	Theodore Z. Cook	2023-KL-118306-A	15	2 Dram Poly Screw	Immature		North America	United States	West Virginia	Kanawha	2023-04-04	2023	4	4	94				stream		307	4/4/2023	Kanawha State Forest	UNT/Davis Creek RM 14.31	Ty Stephenson		Garrett Hoover		2023	iczn	Animalia	Arthropoda	Insecta	Plecoptera	Animalia | Arthropoda | Insecta | Plecoptera | Arctoperlaria | Pteronarcyoidea | Peltoperlidae	Peltoperlidae	Peltoperla		Peltoperla Needham, 1905	Needham, 1905	genus		WVDEP			38.24197222	-81.65130556	WGS84
PreservedSpecimen	81847d7b-de3c-4bc0-afd0-b12e103eac82	Theodore Z. Cook	2023-KL-118306-A	1	2 Dram Poly Screw	Immature		North America	United States	West Virginia	Kanawha	2023-04-04	2023	4	4	94				stream		307	4/4/2023	Kanawha State Forest	UNT/Davis Creek RM 14.31	Ty Stephenson		Garrett Hoover		2023	iczn	Animalia	Arthropoda	Insecta	Plecoptera	Animalia | Arthropoda | Insecta | Plecoptera | Arctoperlaria | Perloidea | Perlodidae | Perlodinae	Perlodidae	Yugus		Yugus Ricker, 1952	Ricker, 1952	genus		WVDEP			38.24197222	-81.65130556	WGS84
PreservedSpecimen	7b69b204-9c98-4230-986f-ff574165b260	Theodore Z. Cook	2023-KNG-118070	3	2 Dram Poly Screw	Immature		North America	United States	West Virginia	Pocahontas	2023-03-27	2023	3	27	86				stream		1008	3/27/2023	Upstream Abes Run Northeast of Thornwood	East Fork Greenbrier River	Joanna Berry		Garrett Hoover		2023	iczn	Animalia	Arthropoda	Insecta	Plecoptera	Animalia | Arthropoda | Insecta | Plecoptera | Arctoperlaria | Perloidea | Chloroperlidae	Chloroperlidae	Haploperla		Haploperla Navás, 1934	Navás, 1934	genus		WVDEP			38.61883333	-79.67633333	WGS84
PreservedSpecimen	0bcdb4d5-c64a-4dfb-a8ac-e3cade1acdc9	Theodore Z. Cook	2023-KNG-118070	1	2 Dram Poly Screw	Immature		North America	United States	West Virginia	Pocahontas	2023-03-27	2023	3	27	86				stream		1008	3/27/2023	Upstream Abes Run Northeast of Thornwood	East Fork Greenbrier River	Joanna Berry		Garrett Hoover		2023	iczn	Animalia	Arthropoda	Insecta	Plecoptera	Animalia | Arthropoda | Insecta | Plecoptera | Arctoperlaria | Pteronarcyoidea | Peltoperlidae	Peltoperlidae	Tallaperla		Tallaperla Stark & Stewart, 1981	Stark & Stewart, 1981	genus		WVDEP			38.61883333	-79.67633333	WGS84
PreservedSpecimen	365425b5-6564-4980-9ae1-8789443e8974	Theodore Z. Cook	2023-LK-119804	1		Immature		North America	United States	West Virginia	Ritchie/Wirt	2023-09-26	2023	9	26	269				stream		187	9/26/2023	Downstream Lick Run Northeast of Freeport	Goose Creek	Charles Evans		Greg Pond-USEPA/R3-Biology	https://orcid.org/0000-0001-6294-9607	2023	iczn	Animalia	Arthropoda	Insecta	Plecoptera	Animalia | Arthropoda | Insecta | Plecoptera | Arctoperlaria | Perloidea | Perlidae | Eccoptura	Perlidae	Eccoptura	xanthenes	Eccoptura xanthenes (Newman, 1838)	Newman, (1838)	species		WVDEP			39.15283333	-81.32686111	WGS84
PreservedSpecimen	8108548e-421a-4e59-a794-dcafc47e4d9e	Theodore Z. Cook	2023-MC-118076	3	2 Dram Poly Screw	Immature		North America	United States	West Virginia	Randolph	2023-03-27	2023	3	27	86				stream		996	3/27/2023	Near mouth Southwest of Whitmer	Big Run	Ty Stephenson		Garrett Hoover		2023	iczn	Animalia	Arthropoda	Insecta	Plecoptera	Animalia | Arthropoda | Insecta | Plecoptera | Arctoperlaria | Perloidea | Chloroperlidae	Chloroperlidae	Haploperla		Haploperla Navás, 1934	Navás, 1934	genus		WVDEP			38.74322222	-79.60110556	WGS84
PreservedSpecimen	4565e904-0cf3-4d28-b4c1-2b6c8a6e97c9	Theodore Z. Cook	2023-MC-118076	2	2 Dram Poly Screw	Immature		North America	United States	West Virginia	Randolph	2023-03-27	2023	3	27	86				stream		996	3/27/2023	Near mouth Southwest of Whitmer	Big Run	Ty Stephenson		Garrett Hoover		2024	iczn	Animalia	Arthropoda	Insecta	Plecoptera	Animalia | Arthropoda | Insecta | Plecoptera | Arctoperlaria | Perloidea | Perlodidae | Perlodinae	Perlodidae	Yugus		Yugus Ricker, 1952	Ricker, 1952	genus		WVDEP			38.74322222	-79.60110556	WGS84
PreservedSpecimen	7e3a128c-901b-478e-897b-3018bc307c27	Theodore Z. Cook	2023-PSB-118087	1	2 Dram Poly Screw	Immature		North America	United States	West Virginia	Pendleton	2023-03-28	2023	3	28	87				stream		779	3/28/2023	Upstream Teeter Camp Run Southwest of Cherry Grove	Big Run	Jason Morgan		Garrett Hoover		2023	iczn	Animalia	Arthropoda	Insecta	Plecoptera	Animalia | Arthropoda | Insecta | Plecoptera | Arctoperlaria | Nemouroidea | Capniidae | Paracapnia	Capniidae	Paracapnia	angulata	Paracapnia angulata Hanson, 1961	Hanson, 1961	species		WVDEP			38.62711111	-79.56875	WGS84
PreservedSpecimen	5c4bbfaf-ace1-447e-88d8-fda9902f1365	Theodore Z. Cook	2023-PSB-118087	2	2 Dram Poly Screw	Immature		North America	United States	West Virginia	Pendleton	2023-03-28	2023	3	28	87				stream		779	3/28/2023	Upstream Teeter Camp Run Southwest of Cherry Grove	Big Run	Jason Morgan		Garrett Hoover		2023	iczn	Animalia	Arthropoda	Insecta	Plecoptera	Animalia | Arthropoda | Insecta | Plecoptera | Arctoperlaria | Pteronarcyoidea | Peltoperlidae	Peltoperlidae	Tallaperla		Tallaperla Stark & Stewart, 1981	Stark & Stewart, 1981	genus		WVDEP			38.62711111	-79.56875	WGS84
PreservedSpecimen	ebafb3d3-6239-4919-bfb0-a4ceb74ecc07	Theodore Z. Cook	2024-KE-122867	5	2 Dram Poly Screw	Immature		North America	United States	West Virginia	Clay	2024-03-18	2024	3	18	78				stream		262	3/18/2024	Upstream Webb Branch Southeast of Clay	Lilly Fork	Seth D. Buchholz		Garrett Hoover		2024	iczn	Animalia	Arthropoda	Insecta	Plecoptera	Animalia | Arthropoda | Insecta | Plecoptera | Arctoperlaria | Nemouroidea | Taeniopterygidae | Taenionema	Taeniopterygidae	Taenionema	atlanticum	Taenionema atlanticum Ricker & Ross, 1975	Ricker & Ross, 1975	species		WVDEP			38.41011111	-81.03594444	WGS84
PreservedSpecimen	fb9e15bc-0a1d-49db-b7e0-3421e1dbecd0	Theodore Z. Cook	2024-KE-122867	2	2 Dram Poly Screw	Immature		North America	United States	West Virginia	Clay	2024-03-18	2024	3	18	78				stream		262	3/18/2024	Upstream Webb Branch Southeast of Clay	Lilly Fork	Seth D. Buchholz		Garrett Hoover		2024	iczn	Animalia	Arthropoda	Insecta	Plecoptera	Animalia | Arthropoda | Insecta | Plecoptera | Arctoperlaria | Perloidea | Perlodidae | Perlodinae	Perlodidae	Remenus		Remenus Ricker, 1952	Ricker, 1952	genus		WVDEP			38.41011111	-81.03594444	WGS84
PreservedSpecimen	e37b3a68-8845-463c-a72f-794f4d86af17	Theodore Z. Cook	2024-KE-122870	1	2 Dram Poly Screw	Immature		North America	United States	West Virginia	Clay	2024-03-19	2024	3	19	79				stream		321	3/19/2024	At mouth upstream ford Southwest of Enoch	Beech Fork	Seth D. Buchholz		Garrett Hoover		2024	iczn	Animalia	Arthropoda	Insecta	Plecoptera	Animalia | Arthropoda | Insecta | Plecoptera | Arctoperlaria | Nemouroidea | Taeniopterygidae | Taenionema	Taeniopterygidae	Taenionema	atlanticum	Taenionema atlanticum Ricker & Ross, 1975	Ricker & Ross, 1975	species		WVDEP			38.3895	-80.98002778	WGS84
PreservedSpecimen	b9c940a5-1678-4d05-a2a3-686e51954b3b	Theodore Z. Cook	2024-KE-122870	2	2 Dram Poly Screw	Immature		North America	United States	West Virginia	Clay	2024-03-19	2024	3	19	79				stream		321	3/19/2024	At mouth upstream ford Southwest of Enoch	Beech Fork	Seth D. Buchholz		Garrett Hoover		2024	iczn	Animalia	Arthropoda	Insecta	Plecoptera	Animalia | Arthropoda | Insecta | Plecoptera | Arctoperlaria | Perloidea | Chloroperlidae	Chloroperlidae	Haploperla		Haploperla Navás, 1934	Navás, 1934	genus		WVDEP			38.3895	-80.98002778	WGS84
PreservedSpecimen	91da095f-bb51-4c79-bc24-3f0e74a19d14	Theodore Z. Cook	2024-KE-122870	1	2 Dram Poly Screw	Immature		North America	United States	West Virginia	Clay	2024-03-19	2024	3	19	79				stream		321	3/19/2024	At mouth upstream ford Southwest of Enoch	Beech Fork	Seth D. Buchholz		Garrett Hoover		2024	iczn	Animalia	Arthropoda	Insecta	Plecoptera	Animalia | Arthropoda | Insecta | Plecoptera | Arctoperlaria | Perloidea | Perlodidae | Perlodinae	Perlodidae	Remenus		Remenus Ricker, 1952	Ricker, 1952	genus		WVDEP			38.3895	-80.98002778	WGS84
PreservedSpecimen	f4dcb245-c049-4fd3-b8b2-1d13b33e06b0	Theodore Z. Cook	2024-KL-121116-A	4	2 Dram Poly Screw	Immature		North America	United States	West Virginia	Kanawha	2024-04-08	2024	4	8	99				stream		193	4/8/2024	Upstream UNT/Tupper Creek RM 4.00 Southeast of Pocatalico	Tupper Creek	Joanna Berry		Garrett Hoover		2024	iczn	Animalia	Arthropoda	Insecta	Plecoptera	Animalia | Arthropoda | Insecta | Plecoptera | Arctoperlaria | Perloidea | Chloroperlidae	Chloroperlidae	Haploperla		Haploperla Navás, 1934	Navás, 1934	genus		WVDEP			38.473875	-81.64487778	WGS84
PreservedSpecimen	99c9680c-621a-434c-bb14-d59a90eb83ff	Theodore Z. Cook	2024-KL-122858	3	2 Dram Poly Screw	Immature		North America	United States	West Virginia	Kanawha	2024-03-25	2024	3	25	85				stream		280	3/25/2024	Mid-reach near powerline right-of-way in Kanawha State Forest	Hoffman Hollow	Logan Beach		Garrett Hoover		2024	iczn	Animalia	Arthropoda	Insecta	Plecoptera	Animalia | Arthropoda | Insecta | Plecoptera | Arctoperlaria | Perloidea | Perlidae | Acroneuria	Perlidae	Acroneuria	carolinensis	Acroneuria carolinensis (Banks, 1905)	(Banks, 1905)	species		WVDEP			38.25008889	-81.64164444	WGS84
PreservedSpecimen	3ae5b377-ec31-45f7-8ce4-ccaf65cc3cbb	Theodore Z. Cook	2024-KL-122858	4	2 Dram Poly Screw	Immature		North America	United States	West Virginia	Kanawha	2024-03-25	2024	3	25	85				stream		280	3/25/2024	Mid-reach near powerline right-of-way in Kanawha State Forest	Hoffman Hollow	Logan Beach		Garrett Hoover		2024	iczn	Animalia	Arthropoda	Insecta	Plecoptera	Animalia | Arthropoda | Insecta | Plecoptera | Arctoperlaria | Perloidea | Chloroperlidae	Chloroperlidae	Haploperla		Haploperla Navás, 1934	Navás, 1934	genus		WVDEP			38.25008889	-81.64164444	WGS84
PreservedSpecimen	f107906b-e2ca-4f8f-a0e0-52b8a91b2ca9	Theodore Z. Cook	2024-KL-122858	1	2 Dram Poly Screw	Immature		North America	United States	West Virginia	Kanawha	2024-03-25	2024	3	25	85				stream		280	3/25/2024	Mid-reach near powerline right-of-way in Kanawha State Forest	Hoffman Hollow	Logan Beach		Garrett Hoover		2024	iczn	Animalia	Arthropoda	Insecta	Plecoptera	Animalia | Arthropoda | Insecta | Plecoptera | Arctoperlaria | Perloidea | Perlodidae | Perlodinae	Perlodidae	Yugus		Yugus Ricker, 1952	Ricker, 1952	genus		WVDEP			38.25008889	-81.64164444	WGS84
PreservedSpecimen	ae2bc69a-65ea-4323-9f92-720ab959f251	Theodore Z. Cook	2024-KU-122233	3	2 Dram Poly Screw	Immature		North America	United States	West Virginia	Kanawha	2024-07-18	2024	7	18	200				stream		221	7/18/2024	Upstream UNT/Paint Creek RM 8.13 South of Standard	Paint Creek	Wade Alexander		Garrett Hoover		2024	iczn	Animalia	Arthropoda	Insecta	Plecoptera	Animalia | Arthropoda | Insecta | Plecoptera | Arctoperlaria | Pteronarcyoidea | Peltoperlidae	Peltoperlidae	Peltoperla		Peltoperla Needham, 1905	Needham, 1905	genus		WVDEP			38.10886667	-81.38825278	WGS84
PreservedSpecimen	5a078a5f-7ecd-42ab-afb6-c51d66ec94fd	Theodore Z. Cook	2024-KU-122239	1	2 Dram Poly Screw	Immature		North America	United States	West Virginia	Fayette	2024-07-19	2024	7	19	201				stream		351	7/19/2024	Between UNT/Paint Creek RM 19.62 and UNT/Paint Creek RM 19.98 Southeast of Milburn	Paint Creek	Wade Alexander		Garrett Hoover		2024	iczn	Animalia	Arthropoda	Insecta	Plecoptera	Animalia | Arthropoda | Insecta | Plecoptera | Arctoperlaria | Pteronarcyoidea | Peltoperlidae	Peltoperlidae	Peltoperla		Peltoperla Needham, 1905	Needham, 1905	genus		WVDEP			37.99063889	-81.32733333	WGS84
PreservedSpecimen	74196186-09cb-419f-a100-062ecd75cd4b	Theodore Z. Cook	2024-MC-122506	1	2 Dram Poly Screw	Immature		North America	United States	West Virginia	Preston	2024-08-20	2024	8	20	233				stream		362	8/20/2024	At mouth Northwest of Ruthbelle	Muddy Creek	Charles Evans		Garrett Hoover		2024	iczn	Animalia	Arthropoda	Insecta	Plecoptera	Animalia | Arthropoda | Insecta | Plecoptera | Arctoperlaria | Nemouroidea | Capniidae | Paracapnia	Capniidae	Paracapnia	angulata	Paracapnia angulata Hanson, 1961	Hanson, 1961	species		WVDEP			39.51147778	-79.64755556	WGS84
PreservedSpecimen	d4fce24a-da52-4646-ba4e-4d45c2b0420a	Theodore Z. Cook	2024-MC-122506	1	2 Dram Poly Screw	Immature		North America	United States	West Virginia	Preston	2024-08-20	2024	8	20	233				stream		362	8/20/2024	At mouth Northwest of Ruthbelle	Muddy Creek	Charles Evans		Garrett Hoover		2024	iczn	Animalia	Arthropoda	Insecta	Plecoptera	Animalia | Arthropoda | Insecta | Plecoptera | Arctoperlaria | Perloidea | Chloroperlidae | Suwallia	Chloroperlidae	Suwallia	marginata	Suwallia marginata (Banks, 1897)	(Banks, 1897)	species		WVDEP			39.51147778	-79.64755556	WGS84
PreservedSpecimen	5bba970f-fe0f-41cc-9982-ca948300f7ab	Theodore Z. Cook	2024-MC-122508	1	2 Dram Poly Screw	Immature		North America	United States	West Virginia	Preston	2024-08-21	2024	8	21	234				stream		470	8/21/2024	Downstream County Route 17 crossing Southeast of Valley Point	Muddy Creek	Allyson Kincaid		Garrett Hoover		2024	iczn	Animalia	Arthropoda	Insecta	Plecoptera	Animalia | Arthropoda | Insecta | Plecoptera | Arctoperlaria | Perloidea | Perlidae | Paragnetina	Perlidae	Paragnetina	immarginata	Paragnetina immarginata (Say, 1823)	(Say, 1823)	species		WVDEP			39.56	-79.62394444	WGS84
PreservedSpecimen	0036c8e8-45d6-4dd3-b180-5a8752e03bdb	Theodore Z. Cook	2024-MC-122909	3	2 Dram Poly Screw	Immature		North America	United States	West Virginia	Randolph	2024-03-25	2024	3	25	85				stream		996	3/25/2024	Near mouth Southwest of Whitmer	Big Run	Joanna Berry		Garrett Hoover		2024	iczn	Animalia	Arthropoda	Insecta	Plecoptera	Animalia | Arthropoda | Insecta | Plecoptera | Arctoperlaria | Perloidea | Chloroperlidae	Chloroperlidae	Haploperla		Haploperla Navás, 1934	Navás, 1934	genus		WVDEP			38.74322222	-79.60110556	WGS84
PreservedSpecimen	d1d08525-b990-46b8-984b-a2005d0593da	Theodore Z. Cook	2024-MC-122909	1	2 Dram Poly Screw	Immature		North America	United States	West Virginia	Randolph	2024-03-25	2024	3	25	85				stream		996	3/25/2024	Near mouth Southwest of Whitmer	Big Run	Joanna Berry		Garrett Hoover		2024	iczn	Animalia	Arthropoda	Insecta	Plecoptera	Animalia | Arthropoda | Insecta | Plecoptera | Arctoperlaria | Perloidea | Perlodidae | Perlodinae	Perlodidae	Yugus		Yugus Ricker, 1952	Ricker, 1952	genus		WVDEP			38.74322222	-79.60110556	WGS84
PreservedSpecimen	7375a860-dac8-41d8-9369-8f03306ff9fa	Theodore Z. Cook	2024-MT-122518	2	2 Dram Poly Screw	Immature		North America	United States	West Virginia	Barbour/Taylor	2024-08-21	2024	8	21	234				stream		379	8/21/2024	Upstream Swamp Run Northwest of Hiram	Sandy Creek	Jason Morgan		Garrett Hoover		2024	iczn	Animalia	Arthropoda	Insecta	Plecoptera	Animalia | Arthropoda | Insecta | Plecoptera | Arctoperlaria | Perloidea | Perlidae | Paragnetina	Perlidae	Paragnetina	immarginata	Paragnetina immarginata (Say, 1823)	(Say, 1823)	species		WVDEP			39.29641667	-79.94277778	WGS84
PreservedSpecimen	ed0b30d0-e480-452f-b01b-7fd2cbbd51a3	Theodore Z. Cook	2024-MU-122504	4	2 Dram Poly Screw	Immature		North America	United States	West Virginia	Monongalia	2024-09-26	2024	9	26	270				stream		293	9/26/2024	Upstream UNT/Deckers Creek RM 5.84 in Dellslow	Deckers Creek	Logan Beach		Garrett Hoover		2024	iczn	Animalia	Arthropoda	Insecta	Plecoptera	Animalia | Arthropoda | Insecta | Plecoptera | Arctoperlaria | Perloidea | Perlidae | Paragnetina	Perlidae	Paragnetina	immarginata	Paragnetina immarginata (Say, 1823)	(Say, 1823)	species		WVDEP			39.60755556	-79.89313889	WGS84
PreservedSpecimen	2fb5e85a-28c2-44fe-b41b-13a4f85dc3fd	Theodore Z. Cook	2024-PNB-122525	2	2 Dram Poly Screw	Immature		North America	United States	West Virginia	Mineral	2024-09-04	2024	9	4	248				stream		531	9/4/2024	At County Route 2/2 crossing Southwest of Elk Garden	Abram Creek	Logan Beach		Garrett Hoover		2024	iczn	Animalia	Arthropoda	Insecta	Plecoptera	Animalia | Arthropoda | Insecta | Plecoptera | Arctoperlaria | Perloidea | Chloroperlidae | Suwallia	Chloroperlidae	Suwallia	marginata	Suwallia marginata (Banks, 1897)	(Banks, 1897)	species		WVDEP			39.37122222	-79.19591667	WGS84
PreservedSpecimen	a694a888-2e7e-4ede-beeb-a24f10210fb5	Theodore Z. Cook	2024-PNB-122526	1	2 Dram Poly Screw	Immature		North America	United States	West Virginia	Grant	2024-09-04	2024	9	4	248				stream		692	9/4/2024	At U.S. Route 50 crossing West of Hartmansville	Abram Creek	Logan E. Burkhamer		Garrett Hoover		2024	iczn	Animalia	Arthropoda	Insecta	Plecoptera	Animalia | Arthropoda | Insecta | Plecoptera | Arctoperlaria | Nemouroidea | Capniidae | Paracapnia	Capniidae	Paracapnia	angulata	Paracapnia angulata Hanson, 1961	Hanson, 1961	species		WVDEP			39.31233333	-79.21111111	WGS84
PreservedSpecimen	6b1d17c7-bc27-4b5f-97ed-148e1e1cd0ac	Theodore Z. Cook	2024-PNB-122527	1	2 Dram Poly Screw	Immature		North America	United States	West Virginia	Grant	2024-09-03	2024	9	3	247				stream		833	9/3/2024	Upstream UNT/Abram Creek RM 15.54 between two road crossings Southeast of Mount Storm	Abram Creek	Logan E. Burkhamer		Garrett Hoover		2024	iczn	Animalia	Arthropoda	Insecta	Plecoptera	Animalia | Arthropoda | Insecta | Plecoptera | Arctoperlaria | Perloidea | Chloroperlidae | Suwallia	Chloroperlidae	Suwallia	marginata	Suwallia marginata (Banks, 1897)	(Banks, 1897)	species		WVDEP			39.23852778	-79.20911111	WGS84
PreservedSpecimen	bf15f3b7-2094-4ad8-ad85-ec0ec77b8235	Theodore Z. Cook	2024-PSB-122946	2	2 Dram Poly Screw	Immature		North America	United States	West Virginia	Pendleton	2024-03-26	2024	3	26	86				stream		657	3/26/2024	Upstream Whites Run West of Onego	Seneca Creek	Joanna Berry		Garrett Hoover		2024	iczn	Animalia	Arthropoda	Insecta	Plecoptera	Animalia | Arthropoda | Insecta | Plecoptera | Arctoperlaria | Perloidea | Perlidae | Acroneuria	Perlidae	Acroneuria	abnormis	Acroneuria abnormis (Newman, 1838)	(Newman, 1838)	species		WVDEP			38.84941667	-79.48686111	WGS84
PreservedSpecimen	8d4b7f73-923f-4b1a-bec0-e1b317265f6e	Theodore Z. Cook	2024-PSB-122946	1	2 Dram Poly Screw	Immature		North America	United States	West Virginia	Pendleton	2024-03-26	2024	3	26	86				stream		657	3/26/2024	Upstream Whites Run West of Onego	Seneca Creek	Joanna Berry		Garrett Hoover		2024	iczn	Animalia	Arthropoda	Insecta	Plecoptera	Animalia | Arthropoda | Insecta | Plecoptera | Arctoperlaria | Perloidea | Perlidae | Acroneuria	Perlidae	Acroneuria	carolinensis	Acroneuria carolinensis (Banks, 1905)	(Banks, 1905)	species		WVDEP			38.84941667	-79.48686111	WGS84
PreservedSpecimen	23a0eb29-a33e-4e74-8197-4d07a58c57c1	Theodore Z. Cook	2024-PSB-122946	1	2 Dram Poly Screw	Immature		North America	United States	West Virginia	Pendleton	2024-03-26	2024	3	26	86				stream		657	3/26/2024	Upstream Whites Run West of Onego	Seneca Creek	Joanna Berry		Garrett Hoover		2024	iczn	Animalia	Arthropoda	Insecta	Plecoptera	Animalia | Arthropoda | Insecta | Plecoptera | Arctoperlaria | Perloidea | Perlodidae | Perlodinae | Isogenoides	Perlodidae	Isogenoides	hansoni	Isogenoides hansoni (Ricker, 1952)	(Ricker, 1952)	species		WVDEP			38.84941667	-79.48686111	WGS84
PreservedSpecimen	9cdd2324-d27c-43c4-b1f1-3e91c741d41d	Theodore Z. Cook	2024-PSB-122946	1	2 Dram Poly Screw	Immature		North America	United States	West Virginia	Pendleton	2024-03-26	2024	3	26	86				stream		657	3/26/2024	Upstream Whites Run West of Onego	Seneca Creek	Joanna Berry		Garrett Hoover		2024	iczn	Animalia	Arthropoda	Insecta	Plecoptera	Animalia | Arthropoda | Insecta | Plecoptera | Arctoperlaria | Perloidea | Chloroperlidae	Chloroperlidae	Haploperla		Haploperla Navás, 1934	Navás, 1934	genus		WVDEP			38.84941667	-79.48686111	WGS84
PreservedSpecimen	f57b7c52-59c1-4a3d-bad5-778c788e6d58	Theodore Z. Cook	2024-PSB-122949	1	2 Dram Poly Screw	Immature		North America	United States	West Virginia	Pendleton	2024-03-25	2024	3	25	85				stream		779	3/25/2024	Upstream Teeter Camp Run Southwest of Cherry Grove	Big Run	Allyson Kincaid		Garrett Hoover		2024	iczn	Animalia	Arthropoda	Insecta	Plecoptera	Animalia | Arthropoda | Insecta | Plecoptera | Arctoperlaria | Nemouroidea | Capniidae | Paracapnia	Capniidae	Paracapnia	angulata	Paracapnia angulata Hanson, 1961	Hanson, 1961	species		WVDEP			38.62711111	-79.56875	WGS84
PreservedSpecimen	733c1ab9-ccf2-4505-b341-3eceb6e6371e	Theodore Z. Cook	2024-PSB-122949	1	2 Dram Poly Screw	Immature		North America	United States	West Virginia	Pendleton	2024-03-25	2024	3	25	85				stream		779	3/25/2024	Upstream Teeter Camp Run Southwest of Cherry Grove	Big Run	Allyson Kincaid		Garrett Hoover		2024	iczn	Animalia	Arthropoda	Insecta	Plecoptera	Animalia | Arthropoda | Insecta | Plecoptera | Arctoperlaria | Perloidea | Chloroperlidae	Chloroperlidae	Haploperla		Haploperla Navás, 1934	Navás, 1934	genus		WVDEP			38.62711111	-79.56875	WGS84
PreservedSpecimen	e84b1d62-e235-4beb-b6c5-610a815b7abd	Theodore Z. Cook	2024-PSB-122949	2	2 Dram Poly Screw	Immature		North America	United States	West Virginia	Pendleton	2024-03-25	2024	3	25	85				stream		779	3/25/2024	Upstream Teeter Camp Run Southwest of Cherry Grove	Big Run	Allyson Kincaid		Garrett Hoover		2024	iczn	Animalia	Arthropoda	Insecta	Plecoptera	Animalia | Arthropoda | Insecta | Plecoptera | Arctoperlaria | Perloidea | Perlodidae | Perlodinae	Perlodidae	Yugus		Yugus Ricker, 1952	Ricker, 1952	genus		WVDEP			38.62711111	-79.56875	WGS84
MaterialCitation	4bdd19c6-3fe8-4fd9-8405-a6858c50e93c	taxonworks.org	BYU 5616	1		Immature		North America	United States	West Virginia	Jackson	1992-02-12	1992	2	12	43				river		170	12-II-1992	3 mi S Portland	Ohio River	Shawn M. Clark	https://orcid.org/0000-0002-5007-0280				iczn	Animalia	Arthropoda	Insecta	Plecoptera	Animalia | Arthropoda | Insecta | Plecoptera | Arctoperlaria | Nemouroidea | Taeniopterygidae | Taeniopteryx	Taeniopterygidae	Taeniopteryx	lita	Taeniopteryx lita Frison, 1942	Frison, 1942	species		BYUC	http://grbio.org/institution/monte-l-bean-life-science-museum	38.9358 -81.7571	38.9358	-81.7571	WGS84
PreservedSpecimen	88280510-1f8e-4696-a02a-9272631ef3b3	Theodore Z. Cook	BYUC 167500	2	Vial	Adult(s)	Male	North America	United States	West Virginia	Mineral	1975-03-19	1975	3	19	78				medium stream		219		Burlington at Hwy 50	Patterson Creek	Richard W. Baumann | Oliver S. Flint Jr.	https://orcid.org/0000-0003-0838-4080 | Q21283508	Ralph Edward DeWalt	https://orcid.org/0000-0001-9985-9250	2017	iczn	Animalia	Arthropoda	Insecta	Plecoptera	Animalia | Arthropoda | Insecta | Plecoptera | Arctoperlaria | Nemouroidea | Taeniopterygidae | Taeniopteryx	Taeniopterygidae	Taeniopteryx	burksi	Taeniopteryx burksi Ricker & Ross, 1968	Ricker & Ross, 1968	species		BYUC	http://grbio.org/institution/monte-l-bean-life-science-museum
PreservedSpecimen	281312b5-6bef-4aa3-8363-0bef2ea877cb	Theodore Z. Cook	BYUC 167501	10	Vial	Adult(s)	Female	North America	United States	West Virginia	Jackson	1991-02-02	1991	2	2	33				small stream		188		Jim White Hollow	Pocatalico Creek	Shawn M. Clark	https://orcid.org/0000-0002-5007-0280	Ralph Edward DeWalt	https://orcid.org/0000-0001-9985-9250	2017	iczn	Animalia	Arthropoda	Insecta	Plecoptera	Animalia | Arthropoda | Insecta | Plecoptera | Arctoperlaria | Nemouroidea | Taeniopterygidae	Taeniopterygidae	Taeniopteryx		Taeniopteryx Pictet, 1841	Pictet, 1841	genus		BYUC	http://grbio.org/institution/monte-l-bean-life-science-museum
PreservedSpecimen	cfcc9adb-1eaa-4467-8fc1-cdcb4a1b9703	Theodore Z. Cook	BYUC 167502	2	Vial	Adult(s)	Male	North America	United States	West Virginia	Marion	1994-02-22	1994	2	22	53				small river		261		Colfax	Tygart Valley River	Shawn M. Clark	https://orcid.org/0000-0002-5007-0280	Ralph Edward DeWalt	https://orcid.org/0000-0001-9985-9250	2017	iczn	Animalia	Arthropoda	Insecta	Plecoptera	Animalia | Arthropoda | Insecta | Plecoptera | Arctoperlaria | Nemouroidea | Taeniopterygidae | Taeniopteryx	Taeniopterygidae	Taeniopteryx	burksi	Taeniopteryx burksi Ricker & Ross, 1968	Ricker & Ross, 1968	species		BYUC	http://grbio.org/institution/monte-l-bean-life-science-museum
PreservedSpecimen	35d7623a-b995-4637-ab90-bf585035d476	Theodore Z. Cook	BYUC 167503	1	Vial	Adult(s)	Male	North America	United States	West Virginia	Kanawha	1994-03-22	1994	3	22	81				medium stream		180		Guthrie		Shawn M. Clark	https://orcid.org/0000-0002-5007-0280	Ralph Edward DeWalt	https://orcid.org/0000-0001-9985-9250	2017	iczn	Animalia	Arthropoda	Insecta	Plecoptera	Animalia | Arthropoda | Insecta | Plecoptera | Arctoperlaria | Nemouroidea | Taeniopterygidae | Taeniopteryx	Taeniopterygidae	Taeniopteryx	burksi	Taeniopteryx burksi Ricker & Ross, 1968	Ricker & Ross, 1968	species		BYUC	http://grbio.org/institution/monte-l-bean-life-science-museum
PreservedSpecimen	35160b1f-c880-434b-b4d9-f1dd89e8a921	Theodore Z. Cook	BYUC 167503	1	Vial	Adult(s)	Female	North America	United States	West Virginia	Kanawha	1994-03-22	1994	3	22	81				medium stream		180		Guthrie		Shawn M. Clark	https://orcid.org/0000-0002-5007-0280	Ralph Edward DeWalt	https://orcid.org/0000-0001-9985-9250	2017	iczn	Animalia	Arthropoda	Insecta	Plecoptera	Animalia | Arthropoda | Insecta | Plecoptera | Arctoperlaria | Nemouroidea | Taeniopterygidae | Taeniopteryx	Taeniopterygidae	Taeniopteryx	burksi	Taeniopteryx burksi Ricker & Ross, 1968	Ricker & Ross, 1968	species		BYUC	http://grbio.org/institution/monte-l-bean-life-science-museum
PreservedSpecimen	9eb3b51e-5b4c-481c-8ee5-1916d7ee8842	Theodore Z. Cook	BYUC 167504	1	Vial	Adult(s)	Male	North America	United States	West Virginia	Hampshire	1975-03-19	1975	3	19	78				small river		197		Hwy 50, near Romney	South Branch Potomac River	Richard W. Baumann | Oliver S. Flint Jr.	https://orcid.org/0000-0003-0838-4080 | Q21283508	Ralph Edward DeWalt	https://orcid.org/0000-0001-9985-9250	2017	iczn	Animalia	Arthropoda	Insecta	Plecoptera	Animalia | Arthropoda | Insecta | Plecoptera | Arctoperlaria | Nemouroidea | Taeniopterygidae | Taeniopteryx	Taeniopterygidae	Taeniopteryx	burksi	Taeniopteryx burksi Ricker & Ross, 1968	Ricker & Ross, 1968	species		BYUC	http://grbio.org/institution/monte-l-bean-life-science-museum
PreservedSpecimen	d35cfe0d-d023-4f13-a615-0b3f13a0a4d9	Theodore Z. Cook	BYUC 167505	1	Vial	Adult(s)	Female	North America	United States	West Virginia	Randolph	1992-07-07	1992	7	7	189				medium stream		978			Headwaters of Elk River	Shawn M. Clark	https://orcid.org/0000-0002-5007-0280	Ralph Edward DeWalt	https://orcid.org/0000-0001-9985-9250	2017	iczn	Animalia	Arthropoda	Insecta	Plecoptera	Animalia | Arthropoda | Insecta | Plecoptera | Arctoperlaria | Nemouroidea | Leuctridae	Leuctridae	Leuctra		Leuctra Stephens, 1836	Stephens, 1836	genus		BYUC	http://grbio.org/institution/monte-l-bean-life-science-museum
PreservedSpecimen	ca00810b-e859-43ef-92d7-d9cc63b2d748	Theodore Z. Cook	BYUC 167506	1	Vial	Adult(s)	Male	North America	United States	West Virginia	Kanawha	1989-01-28	1989	1	28	28				medium stream		213			Davis Creek	Shawn M. Clark | B. S. Clark	https://orcid.org/0000-0002-5007-0280	Ralph Edward DeWalt	https://orcid.org/0000-0001-9985-9250	2017	iczn	Animalia	Arthropoda	Insecta	Plecoptera	Animalia | Arthropoda | Insecta | Plecoptera | Arctoperlaria | Nemouroidea | Capniidae | Allocapnia	Capniidae	Allocapnia	zola	Allocapnia zola Ricker, 1952	Ricker, 1952	species		BYUC	http://grbio.org/institution/monte-l-bean-life-science-museum
PreservedSpecimen	a109c662-c620-45da-b95a-c2f83e4688e3	Theodore Z. Cook	BYUC 167507	6	Vial	Adult(s)	Male	North America	United States	West Virginia	Kanawha	1990-03-01	1990	3	1	60				medium stream		180		Guthrie		Shawn M. Clark	https://orcid.org/0000-0002-5007-0280	Ralph Edward DeWalt	https://orcid.org/0000-0001-9985-9250	2017	iczn	Animalia	Arthropoda	Insecta	Plecoptera	Animalia | Arthropoda | Insecta | Plecoptera | Arctoperlaria | Nemouroidea | Taeniopterygidae | Taeniopteryx	Taeniopterygidae	Taeniopteryx	ugola	Taeniopteryx ugola Ricker & Ross, 1968	Ricker & Ross, 1968	species		BYUC	http://grbio.org/institution/monte-l-bean-life-science-museum
PreservedSpecimen	b2ed1651-5cf4-4b62-8449-c18b6d996f57	Theodore Z. Cook	BYUC 167508	7	Vial	Adult(s)	Male	North America	United States	West Virginia	Kanawha	1990-03-01	1990	3	1	60				medium stream		180		Guthrie		Shawn M. Clark	https://orcid.org/0000-0002-5007-0280	Ralph Edward DeWalt	https://orcid.org/0000-0001-9985-9250	2017	iczn	Animalia	Arthropoda	Insecta	Plecoptera	Animalia | Arthropoda | Insecta | Plecoptera | Arctoperlaria | Nemouroidea | Taeniopterygidae | Taeniopteryx	Taeniopterygidae	Taeniopteryx	burksi	Taeniopteryx burksi Ricker & Ross, 1968	Ricker & Ross, 1968	species		BYUC	http://grbio.org/institution/monte-l-bean-life-science-museum
PreservedSpecimen	f211766c-a646-4f56-b66a-1ed56b6017ec	Theodore Z. Cook	BYUC 167509	1	Vial	Adult(s)	Male	North America	United States	West Virginia	Braxton	1991-02-09	1991	2	9	40				small river		238		Frametown	Elk River	Shawn M. Clark	https://orcid.org/0000-0002-5007-0280	Ralph Edward DeWalt	https://orcid.org/0000-0001-9985-9250	2017	iczn	Animalia	Arthropoda	Insecta	Plecoptera	Animalia | Arthropoda | Insecta | Plecoptera | Arctoperlaria | Nemouroidea | Taeniopterygidae | Strophopteryx	Taeniopterygidae	Strophopteryx	fasciata	Strophopteryx fasciata (Burmeister, 1839)	(Burmeister, 1839)	species		BYUC	http://grbio.org/institution/monte-l-bean-life-science-museum
PreservedSpecimen	4dc7b84e-b4b0-4fad-8197-d3596293c87a	Theodore Z. Cook	BYUC 167509	2	Vial	Adult(s)	Female	North America	United States	West Virginia	Braxton	1991-02-09	1991	2	9	40				small river		238		Frametown	Elk River	Shawn M. Clark	https://orcid.org/0000-0002-5007-0280	Ralph Edward DeWalt	https://orcid.org/0000-0001-9985-9250	2017	iczn	Animalia	Arthropoda	Insecta	Plecoptera	Animalia | Arthropoda | Insecta | Plecoptera | Arctoperlaria | Nemouroidea | Taeniopterygidae | Strophopteryx	Taeniopterygidae	Strophopteryx	fasciata	Strophopteryx fasciata (Burmeister, 1839)	(Burmeister, 1839)	species		BYUC	http://grbio.org/institution/monte-l-bean-life-science-museum
PreservedSpecimen	4f653557-4546-4855-bbbc-790296f8761b	Theodore Z. Cook	BYUC 167510	1	Vial	Adult(s)	Male	North America	United States	West Virginia	Jackson	1991-02-02	1991	2	2	33				small river		175		Ripley	Mill Creek	Shawn M. Clark	https://orcid.org/0000-0002-5007-0280	Ralph Edward DeWalt	https://orcid.org/0000-0001-9985-9250	2017	iczn	Animalia	Arthropoda	Insecta	Plecoptera	Animalia | Arthropoda | Insecta | Plecoptera | Arctoperlaria | Nemouroidea | Taeniopterygidae | Taeniopteryx	Taeniopterygidae	Taeniopteryx	burksi	Taeniopteryx burksi Ricker & Ross, 1968	Ricker & Ross, 1968	species		BYUC	http://grbio.org/institution/monte-l-bean-life-science-museum
PreservedSpecimen	688205a7-0ce2-489f-b3b1-59c20a102bc1	Theodore Z. Cook	BYUC 167511	1	Vial	Adult(s)	Female	North America	United States	West Virginia	Marion	1994-02-22	1994	2	22	53				small river		261		Colfax	Tygart Valley River	Shawn M. Clark	https://orcid.org/0000-0002-5007-0280	Ralph Edward DeWalt	https://orcid.org/0000-0001-9985-9250	2017	iczn	Animalia	Arthropoda	Insecta	Plecoptera	Animalia | Arthropoda | Insecta | Plecoptera | Arctoperlaria | Nemouroidea | Taeniopterygidae | Taeniopteryx	Taeniopterygidae	Taeniopteryx	metequi	Taeniopteryx metequi Ricker & Ross, 1968	Ricker & Ross, 1968	species		BYUC	http://grbio.org/institution/monte-l-bean-life-science-museum
PreservedSpecimen	bbfd94da-f9cc-4de8-ada8-42f6b99ef6e1	Theodore Z. Cook	BYUC 167512	4	Vial	Adult(s)	Male	North America	United States	West Virginia	Fayette	1998-01-27	1998	1	27	27				medium stream		470		on Rt 25 2 mi E of Harvey	Dunloup Creek	Shawn M. Clark	https://orcid.org/0000-0002-5007-0280	Ralph Edward DeWalt	https://orcid.org/0000-0001-9985-9250	2017	iczn	Animalia	Arthropoda	Insecta	Plecoptera	Animalia | Arthropoda | Insecta | Plecoptera | Arctoperlaria | Nemouroidea | Taeniopterygidae | Taeniopteryx	Taeniopterygidae	Taeniopteryx	maura	Taeniopteryx maura (Pictet, 1841)	(Pictet, 1841)	species		BYUC	http://grbio.org/institution/monte-l-bean-life-science-museum
PreservedSpecimen	02ed9a2a-de3f-498d-a6bc-27a477bec153	Theodore Z. Cook	BYUC 167513	1	Vial	Adult(s)	Female	North America	United States	West Virginia	Mason	2001-03-03	2001	3	3	62				large river		160		in Applegrove	Ohio River	Boris C. Kondratieff | Ralph F. Kirchner	Q21337717	Ralph Edward DeWalt	https://orcid.org/0000-0001-9985-9250	2017	iczn	Animalia	Arthropoda	Insecta	Plecoptera	Animalia | Arthropoda | Insecta | Plecoptera | Arctoperlaria | Nemouroidea | Capniidae | Allocapnia	Capniidae	Allocapnia	pygmaea	Allocapnia pygmaea (Burmeister, 1839)	(Burmeister, 1839)	species		BYUC	http://grbio.org/institution/monte-l-bean-life-science-museum
PreservedSpecimen	e5dcc957-1ca6-4881-bdc6-914ef6e30421	Theodore Z. Cook	BYUC 167514	15	Vial	Adult(s)	Male	North America	United States	West Virginia	Mason	2001-03-03	2001	3	3	62				large river		160		Robert C. Byrd Locks and Dam in Applegrove	Ohio River	Boris C. Kondratieff | Ralph F. Kirchner	Q21337717	Ralph Edward DeWalt	https://orcid.org/0000-0001-9985-9250	2017	iczn	Animalia	Arthropoda	Insecta	Plecoptera	Animalia | Arthropoda | Insecta | Plecoptera | Arctoperlaria | Nemouroidea | Taeniopterygidae | Taeniopteryx	Taeniopterygidae	Taeniopteryx	burksi	Taeniopteryx burksi Ricker & Ross, 1968	Ricker & Ross, 1968	species		BYUC	http://grbio.org/institution/monte-l-bean-life-science-museum
PreservedSpecimen	6d61d75b-7cbe-4f96-b293-0e9ff34c3606	Theodore Z. Cook	BYUC 167514	15	Vial	Adult(s)	Female	North America	United States	West Virginia	Mason	2001-03-03	2001	3	3	62				large river		160		Robert C. Byrd Locks and Dam in Applegrove	Ohio River	Boris C. Kondratieff | Ralph F. Kirchner	Q21337717	Ralph Edward DeWalt	https://orcid.org/0000-0001-9985-9250	2017	iczn	Animalia	Arthropoda	Insecta	Plecoptera	Animalia | Arthropoda | Insecta | Plecoptera | Arctoperlaria | Nemouroidea | Taeniopterygidae | Taeniopteryx	Taeniopterygidae	Taeniopteryx	burksi	Taeniopteryx burksi Ricker & Ross, 1968	Ricker & Ross, 1968	species		BYUC	http://grbio.org/institution/monte-l-bean-life-science-museum
PreservedSpecimen	29ebde8d-9d7e-451d-b604-9b85949afb9d	Theodore Z. Cook	BYUC 167515	3	Vial	Adult(s)	Male	North America	United States	West Virginia	Kanawha	1998-02-25	1998	2	25	56						181		Guthrie		Shawn M. Clark	https://orcid.org/0000-0002-5007-0280	Ralph Edward DeWalt	https://orcid.org/0000-0001-9985-9250	2017	iczn	Animalia	Arthropoda	Insecta	Plecoptera	Animalia | Arthropoda | Insecta | Plecoptera | Arctoperlaria | Nemouroidea | Taeniopterygidae | Taeniopteryx	Taeniopterygidae	Taeniopteryx	burksi	Taeniopteryx burksi Ricker & Ross, 1968	Ricker & Ross, 1968	species		BYUC	http://grbio.org/institution/monte-l-bean-life-science-museum
PreservedSpecimen	08a0d33b-ae3e-4270-82f4-08ff228f4158	Theodore Z. Cook	BYUC 167516	13	Vial	Adult(s)	Female	North America	United States	West Virginia	Kanawha	1998-02-25	1998	2	25	56						181		Guthrie		Shawn M. Clark	https://orcid.org/0000-0002-5007-0280	Ralph Edward DeWalt	https://orcid.org/0000-0001-9985-9250	2017	iczn	Animalia	Arthropoda	Insecta	Plecoptera	Animalia | Arthropoda | Insecta | Plecoptera | Arctoperlaria | Nemouroidea | Taeniopterygidae | Taeniopteryx	Taeniopterygidae	Taeniopteryx	burksi	Taeniopteryx burksi Ricker & Ross, 1968	Ricker & Ross, 1968	species		BYUC	http://grbio.org/institution/monte-l-bean-life-science-museum
PreservedSpecimen	deeebc85-1c53-41bc-9782-68b0cf50931d	Theodore Z. Cook	BYUC 167517	1	Vial	Adult(s)	Male	North America	United States	West Virginia	Fayette	1998-01-27	1998	1	27	27				medium stream		259		Robson	Loop Creek	Shawn M. Clark	https://orcid.org/0000-0002-5007-0280	Ralph Edward DeWalt	https://orcid.org/0000-0001-9985-9250	2017	iczn	Animalia	Arthropoda	Insecta	Plecoptera	Animalia | Arthropoda | Insecta | Plecoptera | Arctoperlaria | Nemouroidea | Taeniopterygidae | Taeniopteryx	Taeniopterygidae	Taeniopteryx	burksi	Taeniopteryx burksi Ricker & Ross, 1968	Ricker & Ross, 1968	species		BYUC	http://grbio.org/institution/monte-l-bean-life-science-museum
PreservedSpecimen	f0234890-d9bc-4fd9-98b4-e67b420d4b01	Theodore Z. Cook	BYUC 167518	2	Vial	Adult(s)	Male	North America	United States	West Virginia	Fayette	1998-01-27	1998	1	27	27				medium stream		259		Robson	Loop Creek	Shawn M. Clark	https://orcid.org/0000-0002-5007-0280	Ralph Edward DeWalt	https://orcid.org/0000-0001-9985-9250	2017	iczn	Animalia	Arthropoda	Insecta	Plecoptera	Animalia | Arthropoda | Insecta | Plecoptera | Arctoperlaria | Nemouroidea | Taeniopterygidae	Taeniopterygidae	Taeniopteryx		Taeniopteryx Pictet, 1841	Pictet, 1841	genus		BYUC	http://grbio.org/institution/monte-l-bean-life-science-museum
PreservedSpecimen	b2cedba4-ea24-4b48-87e5-032eae6b9384	Theodore Z. Cook	BYUC 167519	9	Vial	Adult(s)	Female	North America	United States	West Virginia	Fayette	1998-01-27	1998	1	27	27				medium stream		259		Robson	Loop Creek	Shawn M. Clark	https://orcid.org/0000-0002-5007-0280	Ralph Edward DeWalt	https://orcid.org/0000-0001-9985-9250	2017	iczn	Animalia	Arthropoda	Insecta	Plecoptera	Animalia | Arthropoda | Insecta | Plecoptera | Arctoperlaria | Nemouroidea | Taeniopterygidae	Taeniopterygidae	Taeniopteryx		Taeniopteryx Pictet, 1841	Pictet, 1841	genus		BYUC	http://grbio.org/institution/monte-l-bean-life-science-museum
PreservedSpecimen	cb1d4432-9b02-42fb-89dc-d6e5ee4c65dc	Theodore Z. Cook	BYUC 167520	1	Vial	Adult(s)	Female	North America	United States	West Virginia	Fayette	1998-01-27	1998	1	27	27				medium stream		259		Robson	Loop Creek	Shawn M. Clark	https://orcid.org/0000-0002-5007-0280	Ralph Edward DeWalt	https://orcid.org/0000-0001-9985-9250	2017	iczn	Animalia	Arthropoda	Insecta	Plecoptera	Animalia | Arthropoda | Insecta | Plecoptera | Arctoperlaria | Nemouroidea | Capniidae | Allocapnia	Capniidae	Allocapnia	recta	Allocapnia recta (Claassen, 1924)	(Claassen, 1924)	species		BYUC	http://grbio.org/institution/monte-l-bean-life-science-museum
PreservedSpecimen	34b76177-42e5-4a7a-a099-0c34eada12a7	Theodore Z. Cook	BYUC 167521	8	Vial	Adult(s)	Male	North America	United States	West Virginia	Cabell	1998-02-20	1998	2	20	51				medium stream		203			Left Fork Mill Creek	Shawn M. Clark	https://orcid.org/0000-0002-5007-0280	Ralph Edward DeWalt	https://orcid.org/0000-0001-9985-9250	2017	iczn	Animalia	Arthropoda	Insecta	Plecoptera	Animalia | Arthropoda | Insecta | Plecoptera | Arctoperlaria | Nemouroidea | Taeniopterygidae | Taeniopteryx	Taeniopterygidae	Taeniopteryx	burksi	Taeniopteryx burksi Ricker & Ross, 1968	Ricker & Ross, 1968	species		BYUC	http://grbio.org/institution/monte-l-bean-life-science-museum
PreservedSpecimen	b9e5af9b-ada2-476c-90f4-2bb62714cfd8	Theodore Z. Cook	BYUC 167521	8	Vial	Adult(s)	Female	North America	United States	West Virginia	Cabell	1998-02-20	1998	2	20	51				medium stream		203			Left Fork Mill Creek	Shawn M. Clark	https://orcid.org/0000-0002-5007-0280	Ralph Edward DeWalt	https://orcid.org/0000-0001-9985-9250	2017	iczn	Animalia	Arthropoda	Insecta	Plecoptera	Animalia | Arthropoda | Insecta | Plecoptera | Arctoperlaria | Nemouroidea | Taeniopterygidae | Taeniopteryx	Taeniopterygidae	Taeniopteryx	burksi	Taeniopteryx burksi Ricker & Ross, 1968	Ricker & Ross, 1968	species		BYUC	http://grbio.org/institution/monte-l-bean-life-science-museum
PreservedSpecimen	5ef4f110-eea2-4ad2-96b6-1f552852dfb3	Theodore Z. Cook	BYUC 167522	1	Vial	Adult(s)	Male	North America	United States	West Virginia	Wirt	1994-02-06	1994	2	6	37				small stream		211		2 miles south of Lucille	Stutler Run	T. W. McCutcheon		Ralph Edward DeWalt	https://orcid.org/0000-0001-9985-9250	2017	iczn	Animalia	Arthropoda	Insecta	Plecoptera	Animalia | Arthropoda | Insecta | Plecoptera | Arctoperlaria | Nemouroidea | Taeniopterygidae | Taeniopteryx	Taeniopterygidae	Taeniopteryx	burksi	Taeniopteryx burksi Ricker & Ross, 1968	Ricker & Ross, 1968	species		BYUC	http://grbio.org/institution/monte-l-bean-life-science-museum
PreservedSpecimen	7b07d6ff-c8a3-4392-b4a0-9ee28ff3bee2	Theodore Z. Cook	BYUC 167523	3	Vial	Adult(s)	Male	North America	United States	West Virginia	Kanawha	1998-01-27	1998	1	27	27				medium river		179		Glasgow	Kanawha River	Shawn M. Clark	https://orcid.org/0000-0002-5007-0280	Ralph Edward DeWalt	https://orcid.org/0000-0001-9985-9250	2017	iczn	Animalia	Arthropoda	Insecta	Plecoptera	Animalia | Arthropoda | Insecta | Plecoptera | Arctoperlaria | Nemouroidea | Taeniopterygidae | Taeniopteryx	Taeniopterygidae	Taeniopteryx	burksi	Taeniopteryx burksi Ricker & Ross, 1968	Ricker & Ross, 1968	species		BYUC	http://grbio.org/institution/monte-l-bean-life-science-museum
PreservedSpecimen	c458908b-484b-4d32-9fde-49978c1517f8	Theodore Z. Cook	BYUC 167524	1	Vial	Adult(s)	Male	North America	United States	West Virginia	Kanawha	1998-01-27	1998	1	27	27				medium river		179		Glasgow	Kanawha River	Shawn M. Clark	https://orcid.org/0000-0002-5007-0280	Ralph Edward DeWalt	https://orcid.org/0000-0001-9985-9250	2017	iczn	Animalia	Arthropoda	Insecta	Plecoptera	Animalia | Arthropoda | Insecta | Plecoptera | Arctoperlaria | Nemouroidea | Taeniopterygidae | Taeniopteryx	Taeniopterygidae	Taeniopteryx	parvula	Taeniopteryx parvula Banks, 1918	Banks, 1918	species		BYUC	http://grbio.org/institution/monte-l-bean-life-science-museum
PreservedSpecimen	4699e511-8d95-4836-b488-cf500bdad9dd	Theodore Z. Cook	BYUC 167525	2	Vial	Adult(s)	Male	North America	United States	West Virginia	Kanawha	1998-01-27	1998	1	27	27				medium river		179		Glasgow	Kanawha River	Shawn M. Clark	https://orcid.org/0000-0002-5007-0280	Ralph Edward DeWalt	https://orcid.org/0000-0001-9985-9250	2017	iczn	Animalia	Arthropoda	Insecta	Plecoptera	Animalia | Arthropoda | Insecta | Plecoptera | Arctoperlaria | Nemouroidea | Taeniopterygidae | Taeniopteryx	Taeniopterygidae	Taeniopteryx	maura	Taeniopteryx maura (Pictet, 1841)	(Pictet, 1841)	species		BYUC	http://grbio.org/institution/monte-l-bean-life-science-museum
PreservedSpecimen	222e8ca6-a37a-432b-a369-cd910b5df958	Theodore Z. Cook	BYUC 167526	1	Vial	Adult(s)	Male	North America	United States	West Virginia	Fayette	1998-01-27	1998	1	27	27				medium river		316		Stone Cliff	New River	Shawn M. Clark	https://orcid.org/0000-0002-5007-0280	Ralph Edward DeWalt	https://orcid.org/0000-0001-9985-9250	2017	iczn	Animalia	Arthropoda	Insecta	Plecoptera	Animalia | Arthropoda | Insecta | Plecoptera | Arctoperlaria | Nemouroidea | Taeniopterygidae | Strophopteryx	Taeniopterygidae	Strophopteryx	fasciata	Strophopteryx fasciata (Burmeister, 1839)	(Burmeister, 1839)	species		BYUC	http://grbio.org/institution/monte-l-bean-life-science-museum
PreservedSpecimen	838a1ad1-267f-47fc-8d8c-40e73fc97419	Theodore Z. Cook	BYUC 167527	5	Vial	Adult(s)	Male	North America	United States	West Virginia	Fayette	1998-01-27	1998	1	27	27				medium river		316		Stone Cliff	New River	Shawn M. Clark	https://orcid.org/0000-0002-5007-0280	Ralph Edward DeWalt	https://orcid.org/0000-0001-9985-9250	2017	iczn	Animalia	Arthropoda	Insecta	Plecoptera	Animalia | Arthropoda | Insecta | Plecoptera | Arctoperlaria | Nemouroidea | Taeniopterygidae | Taeniopteryx	Taeniopterygidae	Taeniopteryx	maura	Taeniopteryx maura (Pictet, 1841)	(Pictet, 1841)	species		BYUC	http://grbio.org/institution/monte-l-bean-life-science-museum
PreservedSpecimen	b46ee0b1-2426-4427-919f-e5d489910bfd	Theodore Z. Cook	BYUC 167528	2	Vial	Adult(s)	Male	North America	United States	West Virginia	Fayette	1998-01-27	1998	1	27	27				medium river		316		Stone Cliff	New River	Shawn M. Clark	https://orcid.org/0000-0002-5007-0280	Ralph Edward DeWalt	https://orcid.org/0000-0001-9985-9250	2017	iczn	Animalia	Arthropoda	Insecta	Plecoptera	Animalia | Arthropoda | Insecta | Plecoptera | Arctoperlaria | Nemouroidea | Taeniopterygidae | Taeniopteryx	Taeniopterygidae	Taeniopteryx	burksi	Taeniopteryx burksi Ricker & Ross, 1968	Ricker & Ross, 1968	species		BYUC	http://grbio.org/institution/monte-l-bean-life-science-museum
PreservedSpecimen	eaa43d16-3c56-4c4f-83e7-80af7819e4b7	Theodore Z. Cook	BYUC 167529	8	Vial	Adult(s)	Male	North America	United States	West Virginia	Fayette	1998-01-27	1998	1	27	27				medium river		316		Stone Cliff	New River	Shawn M. Clark	https://orcid.org/0000-0002-5007-0280	Ralph Edward DeWalt	https://orcid.org/0000-0001-9985-9250	2017	iczn	Animalia	Arthropoda	Insecta	Plecoptera	Animalia | Arthropoda | Insecta | Plecoptera | Arctoperlaria | Nemouroidea | Taeniopterygidae	Taeniopterygidae	Taeniopteryx		Taeniopteryx Pictet, 1841	Pictet, 1841	genus		BYUC	http://grbio.org/institution/monte-l-bean-life-science-museum
PreservedSpecimen	7c311c7f-d8c2-4f29-a395-517d960c0cd3	Theodore Z. Cook	BYUC 167530	4	Vial	Adult(s)	Male	North America	United States	West Virginia	Pocahontas	1990-02-16	1990	2	16	47				medium river		644		at Marlinton Rt 39	Greenbrier River	Shawn M. Clark	https://orcid.org/0000-0002-5007-0280	Kenneth W. Stewart	Q111609140		iczn	Animalia	Arthropoda	Insecta	Plecoptera	Animalia | Arthropoda | Insecta | Plecoptera | Arctoperlaria | Nemouroidea | Taeniopterygidae | Oemopteryx	Taeniopterygidae	Oemopteryx	glacialis	Oemopteryx glacialis (Barnston, 1848)	(Barnston, 1848)	species		BYUC	http://grbio.org/institution/monte-l-bean-life-science-museum
PreservedSpecimen	52127dd9-d2fc-451b-8a7e-95661dcf5fb5	Theodore Z. Cook	BYUC 167531	1	Vial	Adult(s)	Male	North America	United States	West Virginia	Jackson	1991-02-02	1991	2	2	33				small river		175		Ripley	Mill Creek	Shawn M. Clark	https://orcid.org/0000-0002-5007-0280	Ralph Edward DeWalt	https://orcid.org/0000-0001-9985-9250	2017	iczn	Animalia	Arthropoda	Insecta	Plecoptera	Animalia | Arthropoda | Insecta | Plecoptera | Arctoperlaria | Nemouroidea | Taeniopterygidae | Taeniopteryx	Taeniopterygidae	Taeniopteryx	burksi	Taeniopteryx burksi Ricker & Ross, 1968	Ricker & Ross, 1968	species		BYUC	http://grbio.org/institution/monte-l-bean-life-science-museum
PreservedSpecimen	b101d670-d4a9-4122-9e85-6cdab4efa9e6	Theodore Z. Cook	BYUC 167532	1	Vial	Adult(s)	Female	North America	United States	West Virginia	Jackson	1991-02-02	1991	2	2	33				small river		175		Ripley	Mill Creek	Shawn M. Clark	https://orcid.org/0000-0002-5007-0280	Ralph Edward DeWalt	https://orcid.org/0000-0001-9985-9250	2017	iczn	Animalia	Arthropoda	Insecta	Plecoptera	Animalia | Arthropoda | Insecta | Plecoptera | Arctoperlaria | Nemouroidea | Taeniopterygidae | Taeniopteryx	Taeniopterygidae	Taeniopteryx	metequi	Taeniopteryx metequi Ricker & Ross, 1968	Ricker & Ross, 1968	species		BYUC	http://grbio.org/institution/monte-l-bean-life-science-museum
PreservedSpecimen	977c79fd-ab1e-4471-a0d1-703f192c5574	Theodore Z. Cook	BYUC 167533	1	Vial	Adult(s)	Female	North America	United States	West Virginia	Kanawha	1991-02-09	1991	2	9	40				medium stream		192		Hwy 43 Wills Creek above jct	Little Sandy Creek	Shawn M. Clark	https://orcid.org/0000-0002-5007-0280	Ralph Edward DeWalt	https://orcid.org/0000-0001-9985-9250	2017	iczn	Animalia	Arthropoda	Insecta	Plecoptera	Animalia | Arthropoda | Insecta | Plecoptera | Arctoperlaria | Nemouroidea | Taeniopterygidae | Taeniopteryx	Taeniopterygidae	Taeniopteryx	metequi	Taeniopteryx metequi Ricker & Ross, 1968	Ricker & Ross, 1968	species		BYUC	http://grbio.org/institution/monte-l-bean-life-science-museum
PreservedSpecimen	8cc4ec20-1514-40a8-8396-d75557f0466e	Theodore Z. Cook	BYUC 167534	1	Vial	Adult(s)	Male	North America	United States	West Virginia	Braxton	1991-02-09	1991	2	9	40				small river		238		Frametown	Elk River	Shawn M. Clark	https://orcid.org/0000-0002-5007-0280	Ralph Edward DeWalt	https://orcid.org/0000-0001-9985-9250	2017	iczn	Animalia	Arthropoda	Insecta	Plecoptera	Animalia | Arthropoda | Insecta | Plecoptera | Arctoperlaria | Nemouroidea | Taeniopterygidae | Strophopteryx	Taeniopterygidae	Strophopteryx	fasciata	Strophopteryx fasciata (Burmeister, 1839)	(Burmeister, 1839)	species		BYUC	http://grbio.org/institution/monte-l-bean-life-science-museum
PreservedSpecimen	57b478f0-8515-4544-875d-b678f05b02f5	Theodore Z. Cook	BYUC 167535	9	Vial	Adult(s)	Male	North America	United States	West Virginia	Braxton	1991-02-09	1991	2	9	40				small river		238		Frametown	Elk River	Shawn M. Clark	https://orcid.org/0000-0002-5007-0280	Ralph Edward DeWalt	https://orcid.org/0000-0001-9985-9250	2017	iczn	Animalia	Arthropoda	Insecta	Plecoptera	Animalia | Arthropoda | Insecta | Plecoptera | Arctoperlaria | Nemouroidea | Taeniopterygidae | Taeniopteryx	Taeniopterygidae	Taeniopteryx	burksi	Taeniopteryx burksi Ricker & Ross, 1968	Ricker & Ross, 1968	species		BYUC	http://grbio.org/institution/monte-l-bean-life-science-museum
PreservedSpecimen	1458c0b8-97e8-4f17-9917-10bb3f40013e	Theodore Z. Cook	BYUC 167535	10	Vial	Adult(s)	Female	North America	United States	West Virginia	Braxton	1991-02-09	1991	2	9	40				small river		238		Frametown	Elk River	Shawn M. Clark	https://orcid.org/0000-0002-5007-0280	Ralph Edward DeWalt	https://orcid.org/0000-0001-9985-9250	2017	iczn	Animalia	Arthropoda	Insecta	Plecoptera	Animalia | Arthropoda | Insecta | Plecoptera | Arctoperlaria | Nemouroidea | Taeniopterygidae | Taeniopteryx	Taeniopterygidae	Taeniopteryx	burksi	Taeniopteryx burksi Ricker & Ross, 1968	Ricker & Ross, 1968	species		BYUC	http://grbio.org/institution/monte-l-bean-life-science-museum
PreservedSpecimen	44fa6d94-5247-4d04-a2be-84630b4401c7	Theodore Z. Cook	BYUC 167536	1	Vial	Adult(s)	Male	North America	United States	West Virginia	Braxton	1991-02-09	1991	2	9	40				small river		238		Frametown	Elk River	Shawn M. Clark	https://orcid.org/0000-0002-5007-0280	Ralph Edward DeWalt	https://orcid.org/0000-0001-9985-9250	2017	iczn	Animalia	Arthropoda	Insecta	Plecoptera	Animalia | Arthropoda | Insecta | Plecoptera | Arctoperlaria | Nemouroidea | Taeniopterygidae | Strophopteryx	Taeniopterygidae	Strophopteryx	fasciata	Strophopteryx fasciata (Burmeister, 1839)	(Burmeister, 1839)	species		BYUC	http://grbio.org/institution/monte-l-bean-life-science-museum
PreservedSpecimen	9d522801-a086-43cd-b4f2-2985a336dac3	Theodore Z. Cook	BYUC 167536	2	Vial	Adult(s)	Female	North America	United States	West Virginia	Braxton	1991-02-09	1991	2	9	40				small river		238		Frametown	Elk River	Shawn M. Clark	https://orcid.org/0000-0002-5007-0280	Ralph Edward DeWalt	https://orcid.org/0000-0001-9985-9250	2017	iczn	Animalia	Arthropoda	Insecta	Plecoptera	Animalia | Arthropoda | Insecta | Plecoptera | Arctoperlaria | Nemouroidea | Taeniopterygidae | Strophopteryx	Taeniopterygidae	Strophopteryx	fasciata	Strophopteryx fasciata (Burmeister, 1839)	(Burmeister, 1839)	species		BYUC	http://grbio.org/institution/monte-l-bean-life-science-museum
PreservedSpecimen	e863abd9-4f92-40f8-a213-409555dff7df	Theodore Z. Cook	BYUC 167537	3	Vial	Adult(s)	Male	North America	United States	West Virginia	Braxton	1991-02-09	1991	2	9	40				small river		238		Frametown	Elk River	Shawn M. Clark	https://orcid.org/0000-0002-5007-0280	Ralph Edward DeWalt	https://orcid.org/0000-0001-9985-9250	2017	iczn	Animalia	Arthropoda	Insecta	Plecoptera	Animalia | Arthropoda | Insecta | Plecoptera | Arctoperlaria | Nemouroidea | Taeniopterygidae | Taeniopteryx	Taeniopterygidae	Taeniopteryx	burksi	Taeniopteryx burksi Ricker & Ross, 1968	Ricker & Ross, 1968	species		BYUC	http://grbio.org/institution/monte-l-bean-life-science-museum
PreservedSpecimen	949488fc-2862-4f13-a745-268ca08fe88d	Theodore Z. Cook	BYUC 167538	2	Vial	Adult(s)	Male	North America	United States	West Virginia	Braxton	1991-02-09	1991	2	9	40				small river		238		Frametown	Elk River	Shawn M. Clark	https://orcid.org/0000-0002-5007-0280	Ralph Edward DeWalt	https://orcid.org/0000-0001-9985-9250	2017	iczn	Animalia	Arthropoda	Insecta	Plecoptera	Animalia | Arthropoda | Insecta | Plecoptera | Arctoperlaria | Nemouroidea | Taeniopterygidae | Taeniopteryx	Taeniopterygidae	Taeniopteryx	parvula	Taeniopteryx parvula Banks, 1918	Banks, 1918	species		BYUC	http://grbio.org/institution/monte-l-bean-life-science-museum
PreservedSpecimen	665cf62f-998c-41c4-b5a8-cb77770a42bf	Theodore Z. Cook	BYUC 167539	7	Vial	Adult(s)	Male	North America	United States	West Virginia	Kanawha	1996-02-10	1996	2	10	41				medium stream		213			Davis Creek	Shawn M. Clark	https://orcid.org/0000-0002-5007-0280	Ralph Edward DeWalt	https://orcid.org/0000-0001-9985-9250	2017	iczn	Animalia	Arthropoda	Insecta	Plecoptera	Animalia | Arthropoda | Insecta | Plecoptera | Arctoperlaria | Nemouroidea | Taeniopterygidae | Taeniopteryx	Taeniopterygidae	Taeniopteryx	ugola	Taeniopteryx ugola Ricker & Ross, 1968	Ricker & Ross, 1968	species		BYUC	http://grbio.org/institution/monte-l-bean-life-science-museum
PreservedSpecimen	50f1d46a-1a8d-4555-bb41-b304577d12fa	Theodore Z. Cook	BYUC 167539	1	Vial	Adult(s)	Female	North America	United States	West Virginia	Kanawha	1996-02-10	1996	2	10	41				medium stream		213			Davis Creek	Shawn M. Clark	https://orcid.org/0000-0002-5007-0280	Ralph Edward DeWalt	https://orcid.org/0000-0001-9985-9250	2017	iczn	Animalia	Arthropoda	Insecta	Plecoptera	Animalia | Arthropoda | Insecta | Plecoptera | Arctoperlaria | Nemouroidea | Taeniopterygidae | Taeniopteryx	Taeniopterygidae	Taeniopteryx	ugola	Taeniopteryx ugola Ricker & Ross, 1968	Ricker & Ross, 1968	species		BYUC	http://grbio.org/institution/monte-l-bean-life-science-museum
PreservedSpecimen	47268149-79a1-46db-8aff-ecde2ae86456	Theodore Z. Cook	BYUC 167540	4	Vial	Adult(s)	Male	North America	United States	West Virginia	Kanawha	1996-02-10	1996	2	10	41				medium stream		213			Davis Creek	Shawn M. Clark	https://orcid.org/0000-0002-5007-0280	Ralph Edward DeWalt	https://orcid.org/0000-0001-9985-9250	2017	iczn	Animalia	Arthropoda	Insecta	Plecoptera	Animalia | Arthropoda | Insecta | Plecoptera | Arctoperlaria | Nemouroidea | Taeniopterygidae | Taeniopteryx	Taeniopterygidae	Taeniopteryx	ugola	Taeniopteryx ugola Ricker & Ross, 1968	Ricker & Ross, 1968	species		BYUC	http://grbio.org/institution/monte-l-bean-life-science-museum
PreservedSpecimen	29a80733-b017-4ae3-b785-9dba2ae70ada	Theodore Z. Cook	BYUC 167541	3	Vial	Adult(s)	Male	North America	United States	West Virginia	Wirt	1996-02-21	1996	2	21	52				small river		177		1 mile above jct with Little Kanawha River	Hughes River	Shawn M. Clark	https://orcid.org/0000-0002-5007-0280	Ralph Edward DeWalt	https://orcid.org/0000-0001-9985-9250	2017	iczn	Animalia	Arthropoda	Insecta	Plecoptera	Animalia | Arthropoda | Insecta | Plecoptera | Arctoperlaria | Nemouroidea | Taeniopterygidae | Taeniopteryx	Taeniopterygidae	Taeniopteryx	burksi	Taeniopteryx burksi Ricker & Ross, 1968	Ricker & Ross, 1968	species		BYUC	http://grbio.org/institution/monte-l-bean-life-science-museum
PreservedSpecimen	d60396b6-6aa9-4a6c-8706-82639ad31607	Theodore Z. Cook	BYUC 167542	4	Vial	Adult(s)	Male	North America	United States	West Virginia	Hampshire	1975-03-18	1975	3	18	77				medium stream		304		Hwy 50, near Pleasant Dale	Tearcoat Creek	Richard W. Baumann | Oliver S. Flint Jr.	https://orcid.org/0000-0003-0838-4080 | Q21283508	Ralph Edward DeWalt	https://orcid.org/0000-0001-9985-9250	2017	iczn	Animalia	Arthropoda	Insecta	Plecoptera	Animalia | Arthropoda | Insecta | Plecoptera | Arctoperlaria | Nemouroidea | Taeniopterygidae | Taeniopteryx	Taeniopterygidae	Taeniopteryx	metequi	Taeniopteryx metequi Ricker & Ross, 1968	Ricker & Ross, 1968	species		BYUC	http://grbio.org/institution/monte-l-bean-life-science-museum
PreservedSpecimen	005ddf1b-572f-4ff3-87a6-7fa777db337d	Theodore Z. Cook	BYUC 167542	1	Vial	Adult(s)	Female	North America	United States	West Virginia	Hampshire	1975-03-18	1975	3	18	77				medium stream		304		Hwy 50, near Pleasant Dale	Tearcoat Creek	Richard W. Baumann | Oliver S. Flint Jr.	https://orcid.org/0000-0003-0838-4080 | Q21283508	Ralph Edward DeWalt	https://orcid.org/0000-0001-9985-9250	2017	iczn	Animalia	Arthropoda	Insecta	Plecoptera	Animalia | Arthropoda | Insecta | Plecoptera | Arctoperlaria | Nemouroidea | Taeniopterygidae | Taeniopteryx	Taeniopterygidae	Taeniopteryx	metequi	Taeniopteryx metequi Ricker & Ross, 1968	Ricker & Ross, 1968	species		BYUC	http://grbio.org/institution/monte-l-bean-life-science-museum
PreservedSpecimen	1086635d-559c-4426-bb1a-d06ad4e166ec	Theodore Z. Cook	BYUC 167543	1	Vial	Adult(s)	Male	North America	United States	West Virginia	Hampshire	1975-03-18	1975	3	18	77				medium stream		304		Hwy 50, near Pleasant Dale	Tearcoat Creek	Richard W. Baumann | Oliver S. Flint Jr.	https://orcid.org/0000-0003-0838-4080 | Q21283508	Ralph Edward DeWalt	https://orcid.org/0000-0001-9985-9250	2017	iczn	Animalia	Arthropoda	Insecta	Plecoptera	Animalia | Arthropoda | Insecta | Plecoptera | Arctoperlaria | Nemouroidea | Taeniopterygidae | Taeniopteryx	Taeniopterygidae	Taeniopteryx	maura	Taeniopteryx maura (Pictet, 1841)	(Pictet, 1841)	species		BYUC	http://grbio.org/institution/monte-l-bean-life-science-museum
PreservedSpecimen	76e3d608-967d-418f-a8b5-66b6e0ca0728	Theodore Z. Cook	BYUC 167544	1	Vial	Adult(s)	Male	North America	United States	West Virginia	Hampshire	1975-03-19	1975	3	19	78				small river		197		Hwy 50, near Romney	South Branch Potomac River	Richard W. Baumann | Oliver S. Flint Jr.	https://orcid.org/0000-0003-0838-4080 | Q21283508	Ralph Edward DeWalt	https://orcid.org/0000-0001-9985-9250	2017	iczn	Animalia	Arthropoda	Insecta	Plecoptera	Animalia | Arthropoda | Insecta | Plecoptera | Arctoperlaria | Nemouroidea | Taeniopterygidae | Strophopteryx	Taeniopterygidae	Strophopteryx	appalachia	Strophopteryx appalachia Ricker & Ross, 1975	Ricker & Ross, 1975	species		BYUC	http://grbio.org/institution/monte-l-bean-life-science-museum
PreservedSpecimen	e9146e0f-2184-424e-b758-ae4c6598e514	Theodore Z. Cook	BYUC 167545	3	Vial	Adult(s)	Male	North America	United States	West Virginia	Hampshire	1975-03-19	1975	3	19	78				small river		197		Hwy 50, near Romney	South Branch Potomac River	Shawn M. Clark	https://orcid.org/0000-0002-5007-0280	Ralph Edward DeWalt	https://orcid.org/0000-0001-9985-9250	2017	iczn	Animalia	Arthropoda	Insecta	Plecoptera	Animalia | Arthropoda | Insecta | Plecoptera | Arctoperlaria | Nemouroidea | Taeniopterygidae | Taeniopteryx	Taeniopterygidae	Taeniopteryx	burksi	Taeniopteryx burksi Ricker & Ross, 1968	Ricker & Ross, 1968	species		BYUC	http://grbio.org/institution/monte-l-bean-life-science-museum
PreservedSpecimen	65b1cb48-dd2e-4356-bcc9-6a09c8074aca	Theodore Z. Cook	BYUC 167546	1	Vial	Adult(s)	Male	North America	United States	West Virginia	Grant	1995-01-27	1995	1	27	27				small river		307		near Cabins	South Branch Potomac River	Shawn M. Clark	https://orcid.org/0000-0002-5007-0280	Ralph Edward DeWalt	https://orcid.org/0000-0001-9985-9250	2017	iczn	Animalia	Arthropoda	Insecta	Plecoptera	Animalia | Arthropoda | Insecta | Plecoptera | Arctoperlaria | Nemouroidea | Taeniopterygidae | Taeniopteryx	Taeniopterygidae	Taeniopteryx	maura	Taeniopteryx maura (Pictet, 1841)	(Pictet, 1841)	species		BYUC	http://grbio.org/institution/monte-l-bean-life-science-museum
PreservedSpecimen	7e9a1d91-23cf-42fa-9442-53340bbb2a31	Theodore Z. Cook	BYUC 167547	1	Vial	Adult(s)	Female	North America	United States	West Virginia	Grant	1995-01-27	1995	1	27	27				small river		307		near Cabins	South Branch Potomac River	Shawn M. Clark	https://orcid.org/0000-0002-5007-0280	Ralph Edward DeWalt	https://orcid.org/0000-0001-9985-9250	2017	iczn	Animalia	Arthropoda	Insecta	Plecoptera	Animalia | Arthropoda | Insecta | Plecoptera | Arctoperlaria | Nemouroidea | Capniidae | Allocapnia	Capniidae	Allocapnia	pygmaea	Allocapnia pygmaea (Burmeister, 1839)	(Burmeister, 1839)	species		BYUC	http://grbio.org/institution/monte-l-bean-life-science-museum
PreservedSpecimen	95549aa2-d202-4b85-9356-378ec90e0bcb	Theodore Z. Cook	BYUC 167548	12	Vial	Adult(s)	Male	North America	United States	West Virginia	Randolph	1995-04-04	1995	4	4	94				medium river		706		Hwy 33, near Harman	Dry Fork River	Shawn M. Clark	https://orcid.org/0000-0002-5007-0280	Ralph Edward DeWalt	https://orcid.org/0000-0001-9985-9250	2017	iczn	Animalia	Arthropoda	Insecta	Plecoptera	Animalia | Arthropoda | Insecta | Plecoptera | Arctoperlaria | Nemouroidea | Taeniopterygidae | Taenionema	Taeniopterygidae	Taenionema	atlanticum	Taenionema atlanticum Ricker & Ross, 1975	Ricker & Ross, 1975	species		BYUC	http://grbio.org/institution/monte-l-bean-life-science-museum
PreservedSpecimen	6ad3c40c-5207-471f-83ba-a238cd7b0954	Theodore Z. Cook	BYUC 167548	12	Vial	Adult(s)	Female	North America	United States	West Virginia	Randolph	1995-04-04	1995	4	4	94				medium river		706		Hwy 33, near Harman	Dry Fork River	Shawn M. Clark	https://orcid.org/0000-0002-5007-0280	Ralph Edward DeWalt	https://orcid.org/0000-0001-9985-9250	2017	iczn	Animalia	Arthropoda	Insecta	Plecoptera	Animalia | Arthropoda | Insecta | Plecoptera | Arctoperlaria | Nemouroidea | Taeniopterygidae | Taenionema	Taeniopterygidae	Taenionema	atlanticum	Taenionema atlanticum Ricker & Ross, 1975	Ricker & Ross, 1975	species		BYUC	http://grbio.org/institution/monte-l-bean-life-science-museum
PreservedSpecimen	10315823-139d-495f-a2da-87410a76598f	Theodore Z. Cook	BYUC 167549	2	Vial	Adult(s)	Male	North America	United States	West Virginia	Kanawha	1989-03-02	1989	3	2	61						181		Guthrie		Shawn M. Clark	https://orcid.org/0000-0002-5007-0280	Ralph Edward DeWalt	https://orcid.org/0000-0001-9985-9250	2017	iczn	Animalia	Arthropoda	Insecta	Plecoptera	Animalia | Arthropoda | Insecta | Plecoptera | Arctoperlaria | Nemouroidea | Taeniopterygidae | Taeniopteryx	Taeniopterygidae	Taeniopteryx	burksi	Taeniopteryx burksi Ricker & Ross, 1968	Ricker & Ross, 1968	species		BYUC	http://grbio.org/institution/monte-l-bean-life-science-museum
PreservedSpecimen	c8434304-d603-4f4d-8e7a-e2ec0d12f76b	Theodore Z. Cook	BYUC 167549	4	Vial	Adult(s)	Female	North America	United States	West Virginia	Kanawha	1989-03-02	1989	3	2	61						181		Guthrie		Shawn M. Clark	https://orcid.org/0000-0002-5007-0280	Ralph Edward DeWalt	https://orcid.org/0000-0001-9985-9250	2017	iczn	Animalia	Arthropoda	Insecta	Plecoptera	Animalia | Arthropoda | Insecta | Plecoptera | Arctoperlaria | Nemouroidea | Taeniopterygidae | Taeniopteryx	Taeniopterygidae	Taeniopteryx	burksi	Taeniopteryx burksi Ricker & Ross, 1968	Ricker & Ross, 1968	species		BYUC	http://grbio.org/institution/monte-l-bean-life-science-museum
PreservedSpecimen	844d88aa-f935-4d27-bde8-910b45bb6610	Theodore Z. Cook	BYUC 167550	10	Vial	Adult(s)	Male	North America	United States	West Virginia	Randolph	1995-04-04	1995	4	4	94				medium river		706		Hwy 33, near Harman	Dry Fork River	Shawn M. Clark	https://orcid.org/0000-0002-5007-0280	Ralph Edward DeWalt	https://orcid.org/0000-0001-9985-9250	2017	iczn	Animalia	Arthropoda	Insecta	Plecoptera	Animalia | Arthropoda | Insecta | Plecoptera | Arctoperlaria | Nemouroidea | Taeniopterygidae | Taenionema	Taeniopterygidae	Taenionema	atlanticum	Taenionema atlanticum Ricker & Ross, 1975	Ricker & Ross, 1975	species		BYUC	http://grbio.org/institution/monte-l-bean-life-science-museum
PreservedSpecimen	dd66ac64-4a80-4d3a-a41f-344b3804861e	Theodore Z. Cook	BYUC 167550	17	Vial	Adult(s)	Female	North America	United States	West Virginia	Randolph	1995-04-04	1995	4	4	94				medium river		706		Hwy 33, near Harman	Dry Fork River	Shawn M. Clark	https://orcid.org/0000-0002-5007-0280	Ralph Edward DeWalt	https://orcid.org/0000-0001-9985-9250	2017	iczn	Animalia	Arthropoda	Insecta	Plecoptera	Animalia | Arthropoda | Insecta | Plecoptera | Arctoperlaria | Nemouroidea | Taeniopterygidae | Taenionema	Taeniopterygidae	Taenionema	atlanticum	Taenionema atlanticum Ricker & Ross, 1975	Ricker & Ross, 1975	species		BYUC	http://grbio.org/institution/monte-l-bean-life-science-museum
PreservedSpecimen	7df18a91-c485-4950-bf43-77f22eb5c91f	Theodore Z. Cook	BYUC 167551	13	Vial	Adult(s)	Male	North America	United States	West Virginia	Wirt	1996-02-21	1996	2	21	52				medium river		182		Elizabeth	Little Kanawha River	Shawn M. Clark	https://orcid.org/0000-0002-5007-0280	Ralph Edward DeWalt	https://orcid.org/0000-0001-9985-9250	2017	iczn	Animalia	Arthropoda	Insecta	Plecoptera	Animalia | Arthropoda | Insecta | Plecoptera | Arctoperlaria | Nemouroidea | Taeniopterygidae | Taeniopteryx	Taeniopterygidae	Taeniopteryx	burksi	Taeniopteryx burksi Ricker & Ross, 1968	Ricker & Ross, 1968	species		BYUC	http://grbio.org/institution/monte-l-bean-life-science-museum
PreservedSpecimen	41ac1b69-f538-4e7b-8f08-d7009f93d321	Theodore Z. Cook	BYUC 167552	2	Vial	Adult(s)	Female	North America	United States	West Virginia	Wirt	1996-02-21	1996	2	21	52				medium river		182		Elizabeth	Little Kanawha River	Shawn M. Clark	https://orcid.org/0000-0002-5007-0280	Ralph Edward DeWalt	https://orcid.org/0000-0001-9985-9250	2017	iczn	Animalia	Arthropoda	Insecta	Plecoptera	Animalia | Arthropoda | Insecta | Plecoptera | Arctoperlaria | Nemouroidea | Capniidae | Allocapnia	Capniidae	Allocapnia	vivipara	Allocapnia vivipara (Claassen, 1924)	(Claassen, 1924)	species		BYUC	http://grbio.org/institution/monte-l-bean-life-science-museum
PreservedSpecimen	3ae47a48-6a8b-4d4a-9405-7f3c07887cca	Theodore Z. Cook	BYUC 167553	2	Vial	Adult(s)	Female	North America	United States	West Virginia	Wirt	1996-02-21	1996	2	21	52				medium river		182		Elizabeth	Little Kanawha River	Shawn M. Clark	https://orcid.org/0000-0002-5007-0280	Ralph Edward DeWalt	https://orcid.org/0000-0001-9985-9250	2017	iczn	Animalia	Arthropoda	Insecta	Plecoptera	Animalia | Arthropoda | Insecta | Plecoptera | Arctoperlaria | Nemouroidea | Capniidae | Allocapnia	Capniidae	Allocapnia	rickeri	Allocapnia rickeri Frison, 1942	Frison, 1942	species		BYUC	http://grbio.org/institution/monte-l-bean-life-science-museum
PreservedSpecimen	a6f8a58e-381f-4172-9369-5341f3ef0ebd	Theodore Z. Cook	BYUC 167554	15	Vial	Adult(s)	Male	North America	United States	West Virginia	Wirt	1996-02-21	1996	2	21	52				medium river		182		Elizabeth	Little Kanawha River	Shawn M. Clark	https://orcid.org/0000-0002-5007-0280	Ralph Edward DeWalt	https://orcid.org/0000-0001-9985-9250	2017	iczn	Animalia	Arthropoda	Insecta	Plecoptera	Animalia | Arthropoda | Insecta | Plecoptera | Arctoperlaria | Nemouroidea | Taeniopterygidae	Taeniopterygidae	Taeniopteryx		Taeniopteryx Pictet, 1841	Pictet, 1841	genus		BYUC	http://grbio.org/institution/monte-l-bean-life-science-museum
PreservedSpecimen	c6d8bc37-9308-477b-9fe6-471e40ebbdc8	Theodore Z. Cook	BYUC 167555	3	Vial	Adult(s)	Male	North America	United States	West Virginia	Hampshire	1975-03-18	1975	3	18	77				small river		239		Hwy 50, Capon Bridge	Cacapon River	Richard W. Baumann | Oliver S. Flint Jr.	https://orcid.org/0000-0003-0838-4080 | Q21283508	Ralph Edward DeWalt	https://orcid.org/0000-0001-9985-9250	2017	iczn	Animalia	Arthropoda	Insecta	Plecoptera	Animalia | Arthropoda | Insecta | Plecoptera | Arctoperlaria | Nemouroidea | Taeniopterygidae | Taeniopteryx	Taeniopterygidae	Taeniopteryx	burksi	Taeniopteryx burksi Ricker & Ross, 1968	Ricker & Ross, 1968	species		BYUC	http://grbio.org/institution/monte-l-bean-life-science-museum
PreservedSpecimen	814d050e-b593-43dd-b395-f9106c9fe740	Theodore Z. Cook	BYUC 167556	1	Vial	Adult(s)	Female	North America	United States	West Virginia	Hampshire	1975-03-18	1975	3	18	77				small river		239		Hwy 50, Capon Bridge	Cacapon River	Richard W. Baumann | Oliver S. Flint Jr.	https://orcid.org/0000-0003-0838-4080 | Q21283508	Ralph Edward DeWalt	https://orcid.org/0000-0001-9985-9250	2017	iczn	Animalia	Arthropoda	Insecta	Plecoptera	Animalia | Arthropoda | Insecta | Plecoptera | Arctoperlaria | Nemouroidea | Taeniopterygidae | Strophopteryx	Taeniopterygidae	Strophopteryx	fasciata	Strophopteryx fasciata (Burmeister, 1839)	(Burmeister, 1839)	species		BYUC	http://grbio.org/institution/monte-l-bean-life-science-museum
PreservedSpecimen	499cf7ad-3155-48d2-b473-5d4b143b7db8	Theodore Z. Cook	BYUC 167557	2	Vial	Adult(s)	Female	North America	United States	West Virginia	Randolph	1995-04-04	1995	4	4	94				small river		846		Hwy 33, near Wymer	Laurel Fork River	Shawn M. Clark	https://orcid.org/0000-0002-5007-0280	Ralph Edward DeWalt	https://orcid.org/0000-0001-9985-9250	2017	iczn	Animalia	Arthropoda	Insecta	Plecoptera	Animalia | Arthropoda | Insecta | Plecoptera | Arctoperlaria | Nemouroidea | Taeniopterygidae | Strophopteryx	Taeniopterygidae	Strophopteryx	fasciata	Strophopteryx fasciata (Burmeister, 1839)	(Burmeister, 1839)	species		BYUC	http://grbio.org/institution/monte-l-bean-life-science-museum
PreservedSpecimen	f2bf74f4-5c57-4525-aa20-7b19620c129b	Theodore Z. Cook	BYUC 167558	1	Vial	Adult(s)	Female	North America	United States	West Virginia	Randolph	1995-04-04	1995	4	4	94				small river		846		Hwy 33, near Wymer	Laurel Fork River	Shawn M. Clark	https://orcid.org/0000-0002-5007-0280	Ralph Edward DeWalt	https://orcid.org/0000-0001-9985-9250	2017	iczn	Animalia	Arthropoda	Insecta	Plecoptera	Animalia | Arthropoda | Insecta | Plecoptera | Arctoperlaria | Nemouroidea | Nemouridae	Nemouridae	Soyedina		Soyedina Ricker, 1952	Ricker, 1952	genus		BYUC	http://grbio.org/institution/monte-l-bean-life-science-museum
PreservedSpecimen	c37ddaa2-4181-4bf0-89f7-650ff58a8164	Theodore Z. Cook	BYUC 167559	1	Vial	Adult(s)	Male	North America	United States	West Virginia	Hardy	1995-01-27	1995	1	27	27				small river		399		near sinkage point Hwy 55	Lost River	Shawn M. Clark	https://orcid.org/0000-0002-5007-0280	Ralph Edward DeWalt	https://orcid.org/0000-0001-9985-9250	2017	iczn	Animalia	Arthropoda	Insecta	Plecoptera	Animalia | Arthropoda | Insecta | Plecoptera | Arctoperlaria | Nemouroidea | Taeniopterygidae | Taeniopteryx	Taeniopterygidae	Taeniopteryx	burksi	Taeniopteryx burksi Ricker & Ross, 1968	Ricker & Ross, 1968	species		BYUC	http://grbio.org/institution/monte-l-bean-life-science-museum
PreservedSpecimen	ab1c01a6-6e71-49f9-b70a-c8b9128ce418	Theodore Z. Cook	BYUC 167560	1	Vial	Adult(s)	Male	North America	United States	West Virginia	Hardy	1995-01-27	1995	1	27	27				small river		399		near sinkage point Hwy 55	Lost River	Shawn M. Clark	https://orcid.org/0000-0002-5007-0280	Ralph Edward DeWalt	https://orcid.org/0000-0001-9985-9250	2017	iczn	Animalia	Arthropoda	Insecta	Plecoptera	Animalia | Arthropoda | Insecta | Plecoptera | Arctoperlaria | Nemouroidea | Taeniopterygidae | Taeniopteryx	Taeniopterygidae	Taeniopteryx	maura	Taeniopteryx maura (Pictet, 1841)	(Pictet, 1841)	species		BYUC	http://grbio.org/institution/monte-l-bean-life-science-museum
PreservedSpecimen	2fd720df-0bb0-486b-b65f-36f914eece50	Theodore Z. Cook	BYUC 167561	13	Vial	Adult(s)	Male	North America	United States	West Virginia	Randolph	1995-04-04	1995	4	4	94				small river		718		Horsecamp Run near Harman		Shawn M. Clark	https://orcid.org/0000-0002-5007-0280	Ralph Edward DeWalt	https://orcid.org/0000-0001-9985-9250	2017	iczn	Animalia	Arthropoda	Insecta	Plecoptera	Animalia | Arthropoda | Insecta | Plecoptera | Arctoperlaria | Nemouroidea | Taeniopterygidae | Taenionema	Taeniopterygidae	Taenionema	atlanticum	Taenionema atlanticum Ricker & Ross, 1975	Ricker & Ross, 1975	species		BYUC	http://grbio.org/institution/monte-l-bean-life-science-museum
PreservedSpecimen	c46b91db-8b26-4472-9536-8c339e8da5e6	Theodore Z. Cook	BYUC 167561	14	Vial	Adult(s)	Female	North America	United States	West Virginia	Randolph	1995-04-04	1995	4	4	94				small river		718		Horsecamp Run near Harman		Shawn M. Clark	https://orcid.org/0000-0002-5007-0280	Ralph Edward DeWalt	https://orcid.org/0000-0001-9985-9250	2017	iczn	Animalia	Arthropoda	Insecta	Plecoptera	Animalia | Arthropoda | Insecta | Plecoptera | Arctoperlaria | Nemouroidea | Taeniopterygidae | Taenionema	Taeniopterygidae	Taenionema	atlanticum	Taenionema atlanticum Ricker & Ross, 1975	Ricker & Ross, 1975	species		BYUC	http://grbio.org/institution/monte-l-bean-life-science-museum
PreservedSpecimen	254a2acb-d438-4c53-a83a-a877d6c622cf	Theodore Z. Cook	BYUC 167562	1	Vial	Adult(s)	Male	North America	United States	West Virginia	Kanawha	1993-03-11	1993	3	11	70						181		Guthrie		Shawn M. Clark	https://orcid.org/0000-0002-5007-0280	Ralph Edward DeWalt	https://orcid.org/0000-0001-9985-9250	2017	iczn	Animalia	Arthropoda	Insecta	Plecoptera	Animalia | Arthropoda | Insecta | Plecoptera | Arctoperlaria | Nemouroidea | Taeniopterygidae | Taeniopteryx	Taeniopterygidae	Taeniopteryx	burksi	Taeniopteryx burksi Ricker & Ross, 1968	Ricker & Ross, 1968	species		BYUC	http://grbio.org/institution/monte-l-bean-life-science-museum
PreservedSpecimen	23a94eb1-d03b-4382-9370-975f8dd0f480	Theodore Z. Cook	BYUC 167563	3	Vial	Adult(s)	Male	North America	United States	West Virginia	Randolph	1995-04-03	1995	4	3	93				small river		705		at jct Panther Camp Run Route 12	Glady Fork	Shawn M. Clark	https://orcid.org/0000-0002-5007-0280	Ralph Edward DeWalt	https://orcid.org/0000-0001-9985-9250	2017	iczn	Animalia	Arthropoda	Insecta	Plecoptera	Animalia | Arthropoda | Insecta | Plecoptera | Arctoperlaria | Nemouroidea | Taeniopterygidae | Taenionema	Taeniopterygidae	Taenionema	atlanticum	Taenionema atlanticum Ricker & Ross, 1975	Ricker & Ross, 1975	species		BYUC	http://grbio.org/institution/monte-l-bean-life-science-museum
PreservedSpecimen	308d92b6-d166-4e3e-8760-3bd427f470b0	Theodore Z. Cook	BYUC 167563	3	Vial	Adult(s)	Female	North America	United States	West Virginia	Randolph	1995-04-03	1995	4	3	93				small river		705		at jct Panther Camp Run Route 12	Glady Fork	Shawn M. Clark	https://orcid.org/0000-0002-5007-0280	Ralph Edward DeWalt	https://orcid.org/0000-0001-9985-9250	2017	iczn	Animalia	Arthropoda	Insecta	Plecoptera	Animalia | Arthropoda | Insecta | Plecoptera | Arctoperlaria | Nemouroidea | Taeniopterygidae | Taenionema	Taeniopterygidae	Taenionema	atlanticum	Taenionema atlanticum Ricker & Ross, 1975	Ricker & Ross, 1975	species		BYUC	http://grbio.org/institution/monte-l-bean-life-science-museum
PreservedSpecimen	ab2f818e-b8af-40e0-8a4a-19af920ba037	Theodore Z. Cook	BYUC 167564	5	Vial	Adult(s)	Male	North America	United States	West Virginia	Randolph	1995-04-03	1995	4	3	93				small river		705		at jct Panther Camp Run Route 12	Glady Fork	Shawn M. Clark	https://orcid.org/0000-0002-5007-0280	Ralph Edward DeWalt	https://orcid.org/0000-0001-9985-9250	2017	iczn	Animalia	Arthropoda	Insecta	Plecoptera	Animalia | Arthropoda | Insecta | Plecoptera | Arctoperlaria | Nemouroidea | Taeniopterygidae | Bolotoperla	Taeniopterygidae	Bolotoperla	rossi	Bolotoperla rossi (Frison, 1942)	(Frison, 1942)	species		BYUC	http://grbio.org/institution/monte-l-bean-life-science-museum
PreservedSpecimen	6b47ee6f-478b-4230-850b-137683a3f274	Theodore Z. Cook	BYUC 167564	1	Vial	Adult(s)	Female	North America	United States	West Virginia	Randolph	1995-04-03	1995	4	3	93				small river		705		at jct Panther Camp Run Route 12	Glady Fork	Shawn M. Clark	https://orcid.org/0000-0002-5007-0280	Ralph Edward DeWalt	https://orcid.org/0000-0001-9985-9250	2017	iczn	Animalia	Arthropoda	Insecta	Plecoptera	Animalia | Arthropoda | Insecta | Plecoptera | Arctoperlaria | Nemouroidea | Taeniopterygidae | Bolotoperla	Taeniopterygidae	Bolotoperla	rossi	Bolotoperla rossi (Frison, 1942)	(Frison, 1942)	species		BYUC	http://grbio.org/institution/monte-l-bean-life-science-museum
PreservedSpecimen	7d429aab-06a5-4130-b20c-22ed315581ec	Theodore Z. Cook	BYUC 167565	3	Vial	Adult(s)	Male	North America	United States	West Virginia	Randolph	1995-04-03	1995	4	3	93				small river		705		at jct Panther Camp Run Route 12	Glady Fork	Shawn M. Clark	https://orcid.org/0000-0002-5007-0280	Ralph Edward DeWalt	https://orcid.org/0000-0001-9985-9250	2017	iczn	Animalia	Arthropoda	Insecta	Plecoptera	Animalia | Arthropoda | Insecta | Plecoptera | Arctoperlaria | Nemouroidea | Taeniopterygidae | Strophopteryx	Taeniopterygidae	Strophopteryx	fasciata	Strophopteryx fasciata (Burmeister, 1839)	(Burmeister, 1839)	species		BYUC	http://grbio.org/institution/monte-l-bean-life-science-museum
PreservedSpecimen	40d68869-1390-4c6d-9bbe-01ce2d0ef630	Theodore Z. Cook	BYUC 167565	5	Vial	Adult(s)	Female	North America	United States	West Virginia	Randolph	1995-04-03	1995	4	3	93				small river		705		at jct Panther Camp Run Route 12	Glady Fork	Shawn M. Clark	https://orcid.org/0000-0002-5007-0280	Ralph Edward DeWalt	https://orcid.org/0000-0001-9985-9250	2017	iczn	Animalia	Arthropoda	Insecta	Plecoptera	Animalia | Arthropoda | Insecta | Plecoptera | Arctoperlaria | Nemouroidea | Taeniopterygidae | Strophopteryx	Taeniopterygidae	Strophopteryx	fasciata	Strophopteryx fasciata (Burmeister, 1839)	(Burmeister, 1839)	species		BYUC	http://grbio.org/institution/monte-l-bean-life-science-museum
PreservedSpecimen	a4cf8095-65e1-4142-b046-9cf85dc15ccc	Theodore Z. Cook	BYUC 167566	4	Vial	Adult(s)	Male	North America	United States	West Virginia	Randolph	1995-04-04	1995	4	4	94				medium river		706		Hwy 33, near Harman	Dry Fork River	Shawn M. Clark	https://orcid.org/0000-0002-5007-0280	Ralph Edward DeWalt	https://orcid.org/0000-0001-9985-9250	2017	iczn	Animalia	Arthropoda	Insecta	Plecoptera	Animalia | Arthropoda | Insecta | Plecoptera | Arctoperlaria | Nemouroidea | Taeniopterygidae | Taenionema	Taeniopterygidae	Taenionema	atlanticum	Taenionema atlanticum Ricker & Ross, 1975	Ricker & Ross, 1975	species		BYUC	http://grbio.org/institution/monte-l-bean-life-science-museum
PreservedSpecimen	b648121e-4338-43ae-8418-4b5c98c41721	Theodore Z. Cook	BYUC 167567	1	Vial	Adult(s)	Female	North America	United States	West Virginia	Jackson	1991-02-02	1991	2	2	33				small stream		188		Jim White Hollow	Pocatalico Creek	Shawn M. Clark	https://orcid.org/0000-0002-5007-0280	Ralph Edward DeWalt	https://orcid.org/0000-0001-9985-9250	2017	iczn	Animalia	Arthropoda	Insecta	Plecoptera	Animalia | Arthropoda | Insecta | Plecoptera | Arctoperlaria | Nemouroidea | Taeniopterygidae | Taeniopteryx	Taeniopterygidae	Taeniopteryx	metequi	Taeniopteryx metequi Ricker & Ross, 1968	Ricker & Ross, 1968	species		BYUC	http://grbio.org/institution/monte-l-bean-life-science-museum
PreservedSpecimen	3e84666e-bacc-416d-9761-372ef99015ff	Theodore Z. Cook	BYUC 167568	1	Vial	Adult(s)	Male	North America	United States	West Virginia	Jackson	1991-02-02	1991	2	2	33				small stream		188		Jim White Hollow	Pocatalico Creek	Shawn M. Clark	https://orcid.org/0000-0002-5007-0280	Ralph Edward DeWalt	https://orcid.org/0000-0001-9985-9250	2017	iczn	Animalia	Arthropoda	Insecta	Plecoptera	Animalia | Arthropoda | Insecta | Plecoptera | Arctoperlaria | Nemouroidea | Taeniopterygidae | Taeniopteryx	Taeniopterygidae	Taeniopteryx	burksi	Taeniopteryx burksi Ricker & Ross, 1968	Ricker & Ross, 1968	species		BYUC	http://grbio.org/institution/monte-l-bean-life-science-museum
PreservedSpecimen	0989420b-239a-482d-b7dd-93850b0de7cf	Theodore Z. Cook	BYUC 167569	4	Vial	Adult(s)	Male	North America	United States	West Virginia	Kanawha	2000-02-10	2000	2	10	41				medium stream		218		2.5 mi. east of Hugheston	Hughes Creek	Shawn M. Clark	https://orcid.org/0000-0002-5007-0280	Ralph Edward DeWalt	https://orcid.org/0000-0001-9985-9250	2017	iczn	Animalia	Arthropoda	Insecta	Plecoptera	Animalia | Arthropoda | Insecta | Plecoptera | Arctoperlaria | Nemouroidea | Taeniopterygidae | Taeniopteryx	Taeniopterygidae	Taeniopteryx	maura	Taeniopteryx maura (Pictet, 1841)	(Pictet, 1841)	species		BYUC	http://grbio.org/institution/monte-l-bean-life-science-museum
PreservedSpecimen	e3d57409-a9a7-4d45-99d5-b52b18d4338b	Theodore Z. Cook	BYUC 167570	1	Vial	Adult(s)	Male	North America	United States	West Virginia	Randolph	1995-04-03	1995	4	3	93				small river		705		at jct Panther Camp Run Route 12	Glady Fork	Shawn M. Clark	https://orcid.org/0000-0002-5007-0280	Ralph Edward DeWalt	https://orcid.org/0000-0001-9985-9250	2017	iczn	Animalia	Arthropoda	Insecta	Plecoptera	Animalia | Arthropoda | Insecta | Plecoptera | Arctoperlaria | Nemouroidea | Taeniopterygidae | Strophopteryx	Taeniopterygidae	Strophopteryx	fasciata	Strophopteryx fasciata (Burmeister, 1839)	(Burmeister, 1839)	species		BYUC	http://grbio.org/institution/monte-l-bean-life-science-museum
PreservedSpecimen	a6fc19ea-5a1b-43ee-b82a-ac63c56ab070	Theodore Z. Cook	BYUC 167570	3	Vial	Adult(s)	Female	North America	United States	West Virginia	Randolph	1995-04-03	1995	4	3	93				small river		705		at jct Panther Camp Run Route 12	Glady Fork	Shawn M. Clark	https://orcid.org/0000-0002-5007-0280	Ralph Edward DeWalt	https://orcid.org/0000-0001-9985-9250	2017	iczn	Animalia	Arthropoda	Insecta	Plecoptera	Animalia | Arthropoda | Insecta | Plecoptera | Arctoperlaria | Nemouroidea | Taeniopterygidae | Strophopteryx	Taeniopterygidae	Strophopteryx	fasciata	Strophopteryx fasciata (Burmeister, 1839)	(Burmeister, 1839)	species		BYUC	http://grbio.org/institution/monte-l-bean-life-science-museum
PreservedSpecimen	ca783ce3-d846-4086-97da-93b6bd30eafc	Theodore Z. Cook	BYUC 167571	1	Vial	Adult(s)	Female	North America	United States	West Virginia	Summers	2001-04-04	2001	4	4	94				medium river		417		1 mi East of jct with New River	Greenbrier River	Shawn M. Clark	https://orcid.org/0000-0002-5007-0280	Ralph Edward DeWalt	https://orcid.org/0000-0001-9985-9250	2017	iczn	Animalia	Arthropoda	Insecta	Plecoptera	Animalia | Arthropoda | Insecta | Plecoptera | Arctoperlaria | Nemouroidea | Taeniopterygidae | Strophopteryx	Taeniopterygidae	Strophopteryx	fasciata	Strophopteryx fasciata (Burmeister, 1839)	(Burmeister, 1839)	species		BYUC	http://grbio.org/institution/monte-l-bean-life-science-museum
PreservedSpecimen	9c8fa1df-ecb8-4b90-a867-e6e3cce632f7	Theodore Z. Cook	BYUC 167572	9	Vial	Adult(s)	Male	North America	United States	West Virginia	Pocahontas	1990-02-16	1990	2	16	47				medium river		644		at Marlinton Rt 39	Greenbrier River	Ralph F. Kirchner | Kenneth W. Stewart	Q111609140	Kenneth W. Stewart	Q111609140		iczn	Animalia	Arthropoda	Insecta	Plecoptera	Animalia | Arthropoda | Insecta | Plecoptera | Arctoperlaria | Nemouroidea | Taeniopterygidae | Taeniopteryx	Taeniopterygidae	Taeniopteryx	maura	Taeniopteryx maura (Pictet, 1841)	(Pictet, 1841)	species		BYUC	http://grbio.org/institution/monte-l-bean-life-science-museum
PreservedSpecimen	40d1b1c9-36b5-447a-baa9-b635fa4a4d35	Theodore Z. Cook	BYUC 167573	1	Vial	Adult(s)	Male	North America	United States	West Virginia	Kanawha	1991-03-12	1991	3	12	71						181		Guthrie		Shawn M. Clark	https://orcid.org/0000-0002-5007-0280	Ralph Edward DeWalt	https://orcid.org/0000-0001-9985-9250	2017	iczn	Animalia	Arthropoda	Insecta	Plecoptera	Animalia | Arthropoda | Insecta | Plecoptera | Arctoperlaria | Nemouroidea | Taeniopterygidae | Taeniopteryx	Taeniopterygidae	Taeniopteryx	burksi	Taeniopteryx burksi Ricker & Ross, 1968	Ricker & Ross, 1968	species		BYUC	http://grbio.org/institution/monte-l-bean-life-science-museum
PreservedSpecimen	90865bd0-dec9-4c84-8d75-514d61fd04b3	Theodore Z. Cook	BYUC 167574	1	Vial	Adult(s)	Female	North America	United States	West Virginia	Kanawha	1991-04-23	1991	4	23	113				small stream		273			tributary to Middlelick Branch	Shawn M. Clark	https://orcid.org/0000-0002-5007-0280	Ralph Edward DeWalt	https://orcid.org/0000-0001-9985-9250	2017	iczn	Animalia	Arthropoda	Insecta	Plecoptera	Animalia | Arthropoda | Insecta | Plecoptera | Arctoperlaria | Nemouroidea | Leuctridae	Leuctridae	Leuctra		Leuctra Stephens, 1836	Stephens, 1836	genus		BYUC	http://grbio.org/institution/monte-l-bean-life-science-museum
PreservedSpecimen	21c4b3ae-3953-437a-aaa9-19e7500c529d	Theodore Z. Cook	BYUC 167575	3	Vial	Adult(s)	Male	North America	United States	West Virginia	Kanawha	2003-02-15	2003	2	15	46						262		Kanawha State Forest		Laura Torres-Miller		Ralph Edward DeWalt	https://orcid.org/0000-0001-9985-9250	2017	iczn	Animalia	Arthropoda	Insecta	Plecoptera	Animalia | Arthropoda | Insecta | Plecoptera | Arctoperlaria | Nemouroidea | Taeniopterygidae | Taeniopteryx	Taeniopterygidae	Taeniopteryx	ugola	Taeniopteryx ugola Ricker & Ross, 1968	Ricker & Ross, 1968	species		BYUC	http://grbio.org/institution/monte-l-bean-life-science-museum
PreservedSpecimen	f5c6866a-0883-4c79-958e-da59d1b43f84	Theodore Z. Cook	BYUC 167575	2	Vial	Adult(s)	Female	North America	United States	West Virginia	Kanawha	2003-02-15	2003	2	15	46						262		Kanawha State Forest		Laura Torres-Miller		Ralph Edward DeWalt	https://orcid.org/0000-0001-9985-9250	2017	iczn	Animalia	Arthropoda	Insecta	Plecoptera	Animalia | Arthropoda | Insecta | Plecoptera | Arctoperlaria | Nemouroidea | Taeniopterygidae | Taeniopteryx	Taeniopterygidae	Taeniopteryx	ugola	Taeniopteryx ugola Ricker & Ross, 1968	Ricker & Ross, 1968	species		BYUC	http://grbio.org/institution/monte-l-bean-life-science-museum
PreservedSpecimen	7df6a6ff-309f-4da1-836e-a0c108ae641d	Theodore Z. Cook	BYUC 167576	1	Vial	Adult(s)	Female	North America	United States	West Virginia	Kanawha	2003-02-15	2003	2	15	46						262		Kanawha State Forest		Laura Torres-Miller		Ralph Edward DeWalt	https://orcid.org/0000-0001-9985-9250	2017	iczn	Animalia	Arthropoda	Insecta	Plecoptera	Animalia | Arthropoda | Insecta | Plecoptera | Arctoperlaria | Nemouroidea | Capniidae | Allocapnia	Capniidae	Allocapnia	recta	Allocapnia recta (Claassen, 1924)	(Claassen, 1924)	species		BYUC	http://grbio.org/institution/monte-l-bean-life-science-museum
PreservedSpecimen	afa8b034-d850-4149-aa46-f57e8aaf173f	Theodore Z. Cook	BYUC 167577	2	Vial	Adult(s)	Male	North America	United States	West Virginia	Kanawha	1990-02-07	1990	2	7	38						181		Guthrie		Shawn M. Clark	https://orcid.org/0000-0002-5007-0280	Ralph Edward DeWalt	https://orcid.org/0000-0001-9985-9250	2017	iczn	Animalia	Arthropoda	Insecta	Plecoptera	Animalia | Arthropoda | Insecta | Plecoptera | Arctoperlaria | Nemouroidea | Taeniopterygidae | Taeniopteryx	Taeniopterygidae	Taeniopteryx	burksi	Taeniopteryx burksi Ricker & Ross, 1968	Ricker & Ross, 1968	species		BYUC	http://grbio.org/institution/monte-l-bean-life-science-museum
PreservedSpecimen	27685f1a-ab42-421e-8147-c3e9508c7b23	Theodore Z. Cook	BYUC 167578	1	Vial	Adult(s)	Female	North America	United States	West Virginia	Lincoln	1997-02-27	1997	2	27	58				medium stream		186		Big Ugly Creek Public Hunting Area	Big Ugly Creek	Richard W. Baumann | Shawn M. Clark	https://orcid.org/0000-0003-0838-4080 | https://orcid.org/0000-0002-5007-0280	Ralph Edward DeWalt	https://orcid.org/0000-0001-9985-9250	2017	iczn	Animalia	Arthropoda	Insecta	Plecoptera	Animalia | Arthropoda | Insecta | Plecoptera | Arctoperlaria | Nemouroidea | Taeniopterygidae | Taenionema	Taeniopterygidae	Taenionema	atlanticum	Taenionema atlanticum Ricker & Ross, 1975	Ricker & Ross, 1975	species		BYUC	http://grbio.org/institution/monte-l-bean-life-science-museum
PreservedSpecimen	acaad1a1-074d-4f1e-8b10-3df96ff8bf30	Theodore Z. Cook	BYUC 167579	3	Vial	Adult(s)	Female	North America	United States	West Virginia	Lincoln	1991-02-27	1991	2	27	58				medium stream		186		Big Ugly Creek Public Hunting Area	Big Ugly Creek	Richard W. Baumann | Shawn M. Clark	https://orcid.org/0000-0003-0838-4080 | https://orcid.org/0000-0002-5007-0280	Ralph Edward DeWalt	https://orcid.org/0000-0001-9985-9250	2017	iczn	Animalia	Arthropoda	Insecta	Plecoptera	Animalia | Arthropoda | Insecta | Plecoptera | Arctoperlaria | Nemouroidea | Taeniopterygidae | Strophopteryx	Taeniopterygidae	Strophopteryx	fasciata	Strophopteryx fasciata (Burmeister, 1839)	(Burmeister, 1839)	species		BYUC	http://grbio.org/institution/monte-l-bean-life-science-museum
PreservedSpecimen	7fea176c-f9ff-4077-9f5f-72d83c3fdb8d	Theodore Z. Cook	BYUC 167580	1	Vial	Adult(s)	Female	North America	United States	West Virginia	Kanawha	1992-03-17	1992	3	17	77				medium stream		245		Polly Hollow	Davis Creek	Shawn M. Clark | Ralph F. Kirchner	https://orcid.org/0000-0002-5007-0280	Ralph Edward DeWalt	https://orcid.org/0000-0001-9985-9250	2017	iczn	Animalia	Arthropoda	Insecta	Plecoptera	Animalia | Arthropoda | Insecta | Plecoptera | Arctoperlaria | Nemouroidea | Taeniopterygidae | Taenionema	Taeniopterygidae	Taenionema	atlanticum	Taenionema atlanticum Ricker & Ross, 1975	Ricker & Ross, 1975	species		BYUC	http://grbio.org/institution/monte-l-bean-life-science-museum
PreservedSpecimen	11ec4f35-655b-4923-b2e6-8fcc2a2cb0c1	Theodore Z. Cook	BYUC 167581	1	Vial	Adult(s)	Male	North America	United States	West Virginia	Fayette	1992-02-15	1992	2	15	46				medium stream		250		Cathedral Falls	Cane Branch of New River	Shawn M. Clark	https://orcid.org/0000-0002-5007-0280	Ralph Edward DeWalt	https://orcid.org/0000-0001-9985-9250	2017	iczn	Animalia	Arthropoda	Insecta	Plecoptera	Animalia | Arthropoda | Insecta | Plecoptera | Arctoperlaria | Nemouroidea | Taeniopterygidae | Strophopteryx	Taeniopterygidae	Strophopteryx	fasciata	Strophopteryx fasciata (Burmeister, 1839)	(Burmeister, 1839)	species		BYUC	http://grbio.org/institution/monte-l-bean-life-science-museum
PreservedSpecimen	9c734eb6-3314-4ccf-84bb-5eb00dc9b751	Theodore Z. Cook	BYUC 167582	1	Vial	Adult(s)	Male	North America	United States	West Virginia	Fayette	1992-02-15	1992	2	15	46				medium stream		250		Cathedral Falls	Cane Branch of New River	Shawn M. Clark	https://orcid.org/0000-0002-5007-0280	Ralph Edward DeWalt	https://orcid.org/0000-0001-9985-9250	2017	iczn	Animalia	Arthropoda	Insecta	Plecoptera	Animalia | Arthropoda | Insecta | Plecoptera | Arctoperlaria | Nemouroidea | Taeniopterygidae | Taeniopteryx	Taeniopterygidae	Taeniopteryx	maura	Taeniopteryx maura (Pictet, 1841)	(Pictet, 1841)	species		BYUC	http://grbio.org/institution/monte-l-bean-life-science-museum
PreservedSpecimen	67ca0a94-1844-4c77-9579-7b9d18bfea44	Theodore Z. Cook	BYUC 167583	5	Vial	Adult(s)	Male	North America	United States	West Virginia	Fayette	1992-02-15	1992	2	15	46				medium stream		356		near Beckwith, Hwy 16	Laurel Creek	Shawn M. Clark	https://orcid.org/0000-0002-5007-0280	Ralph Edward DeWalt	https://orcid.org/0000-0001-9985-9250	2017	iczn	Animalia	Arthropoda	Insecta	Plecoptera	Animalia | Arthropoda | Insecta | Plecoptera | Arctoperlaria | Nemouroidea | Taeniopterygidae | Taeniopteryx	Taeniopterygidae	Taeniopteryx	maura	Taeniopteryx maura (Pictet, 1841)	(Pictet, 1841)	species		BYUC	http://grbio.org/institution/monte-l-bean-life-science-museum
PreservedSpecimen	cbfb52c7-66ad-4636-9287-889fa0781c4f	Theodore Z. Cook	BYUC 167584	19	Vial	Adult(s)	Female	North America	United States	West Virginia	Fayette	1992-02-15	1992	2	15	46				medium stream		356		near Beckwith, Hwy 16	Laurel Creek	Shawn M. Clark	https://orcid.org/0000-0002-5007-0280	Ralph Edward DeWalt	https://orcid.org/0000-0001-9985-9250	2017	iczn	Animalia	Arthropoda	Insecta	Plecoptera	Animalia | Arthropoda | Insecta | Plecoptera | Arctoperlaria | Nemouroidea | Taeniopterygidae | Taeniopteryx	Taeniopterygidae	Taeniopteryx	maura	Taeniopteryx maura (Pictet, 1841)	(Pictet, 1841)	species		BYUC	http://grbio.org/institution/monte-l-bean-life-science-museum
PreservedSpecimen	43e5d10f-3338-4b41-8c4d-13bd62ada35c	Theodore Z. Cook	BYUC 167585	1	Vial	Adult(s)	Male	North America	United States	West Virginia	Greenbrier	1992-03-23	1992	3	23	83				medium river		564		Renick	Greenbrier River	Shawn M. Clark	https://orcid.org/0000-0002-5007-0280	Ralph Edward DeWalt	https://orcid.org/0000-0001-9985-9250	2017	iczn	Animalia	Arthropoda	Insecta	Plecoptera	Animalia | Arthropoda | Insecta | Plecoptera | Arctoperlaria | Nemouroidea | Taeniopterygidae | Taeniopteryx	Taeniopterygidae	Taeniopteryx	maura	Taeniopteryx maura (Pictet, 1841)	(Pictet, 1841)	species		BYUC	http://grbio.org/institution/monte-l-bean-life-science-museum
PreservedSpecimen	d018e84c-340b-4002-8ff2-80ff4f9c97a7	Theodore Z. Cook	BYUC 167586	17	Vial	Adult(s)	Male	North America	United States	West Virginia	Greenbrier	1992-03-23	1992	3	23	83				medium river		564		Renick	Greenbrier River	Shawn M. Clark	https://orcid.org/0000-0002-5007-0280	Ralph Edward DeWalt	https://orcid.org/0000-0001-9985-9250	2017	iczn	Animalia	Arthropoda	Insecta	Plecoptera	Animalia | Arthropoda | Insecta | Plecoptera | Arctoperlaria | Nemouroidea | Taeniopterygidae | Strophopteryx	Taeniopterygidae	Strophopteryx	fasciata	Strophopteryx fasciata (Burmeister, 1839)	(Burmeister, 1839)	species		BYUC	http://grbio.org/institution/monte-l-bean-life-science-museum
PreservedSpecimen	ee89eb47-7e85-4918-a1c0-53da61795ef9	Theodore Z. Cook	BYUC 167586	27	Vial	Adult(s)	Female	North America	United States	West Virginia	Greenbrier	1992-03-23	1992	3	23	83				medium river		564		Renick	Greenbrier River	Shawn M. Clark	https://orcid.org/0000-0002-5007-0280	Ralph Edward DeWalt	https://orcid.org/0000-0001-9985-9250	2017	iczn	Animalia	Arthropoda	Insecta	Plecoptera	Animalia | Arthropoda | Insecta | Plecoptera | Arctoperlaria | Nemouroidea | Taeniopterygidae | Strophopteryx	Taeniopterygidae	Strophopteryx	fasciata	Strophopteryx fasciata (Burmeister, 1839)	(Burmeister, 1839)	species		BYUC	http://grbio.org/institution/monte-l-bean-life-science-museum
PreservedSpecimen	61acab55-e063-4f11-8809-760205552c17	Theodore Z. Cook	BYUC 167587	1	Vial	Adult(s)	Male	North America	United States	West Virginia	Kanawha	1994-03-15	1994	3	15	74						181		Guthrie		Shawn M. Clark	https://orcid.org/0000-0002-5007-0280	Ralph Edward DeWalt	https://orcid.org/0000-0001-9985-9250	2017	iczn	Animalia	Arthropoda	Insecta	Plecoptera	Animalia | Arthropoda | Insecta | Plecoptera | Arctoperlaria | Nemouroidea | Taeniopterygidae | Taeniopteryx	Taeniopterygidae	Taeniopteryx	burksi	Taeniopteryx burksi Ricker & Ross, 1968	Ricker & Ross, 1968	species		BYUC	http://grbio.org/institution/monte-l-bean-life-science-museum
PreservedSpecimen	8dcaf9c8-012e-4f36-951a-83f345818232	Theodore Z. Cook	BYUC 167588	2	Vial	Adult(s)	Male	North America	United States	West Virginia	Mineral	1975-03-19	1975	3	19	78				medium stream		219		Burlington at Hwy 50	Patterson Creek	Shawn M. Clark	https://orcid.org/0000-0002-5007-0280	Richard W. Baumann	https://orcid.org/0000-0003-0838-4080	1983	iczn	Animalia	Arthropoda	Insecta	Plecoptera	Animalia | Arthropoda | Insecta | Plecoptera | Arctoperlaria | Nemouroidea | Taeniopterygidae | Strophopteryx	Taeniopterygidae	Strophopteryx	fasciata	Strophopteryx fasciata (Burmeister, 1839)	(Burmeister, 1839)	species		BYUC	http://grbio.org/institution/monte-l-bean-life-science-museum
PreservedSpecimen	e47a5682-1a6f-4e22-b9e4-4faec9c6dd79	Theodore Z. Cook	BYUC 167588	4	Vial	Adult(s)	Female	North America	United States	West Virginia	Mineral	1975-03-19	1975	3	19	78				medium stream		219		Burlington at Hwy 50	Patterson Creek	Richard W. Baumann | Oliver S. Flint Jr.	https://orcid.org/0000-0003-0838-4080 | Q21283508	Richard W. Baumann	https://orcid.org/0000-0003-0838-4080	1983	iczn	Animalia	Arthropoda	Insecta	Plecoptera	Animalia | Arthropoda | Insecta | Plecoptera | Arctoperlaria | Nemouroidea | Taeniopterygidae | Strophopteryx	Taeniopterygidae	Strophopteryx	fasciata	Strophopteryx fasciata (Burmeister, 1839)	(Burmeister, 1839)	species		BYUC	http://grbio.org/institution/monte-l-bean-life-science-museum
PreservedSpecimen	d9233cba-9bca-48cc-8697-5b05dc8fbd30	Theodore Z. Cook	BYUC 167589	9	Vial	Adult(s)	Male	North America	United States	West Virginia	Hampshire	1975-03-19	1975	3	19	78				small river		197		Hwy 50, near Romney	South Branch Potomac River	Richard W. Baumann | Oliver S. Flint Jr.	https://orcid.org/0000-0003-0838-4080 | Q21283508	Richard W. Baumann	https://orcid.org/0000-0003-0838-4080	2008	iczn	Animalia	Arthropoda	Insecta	Plecoptera	Animalia | Arthropoda | Insecta | Plecoptera | Arctoperlaria | Nemouroidea | Taeniopterygidae | Strophopteryx	Taeniopterygidae	Strophopteryx	fasciata	Strophopteryx fasciata (Burmeister, 1839)	(Burmeister, 1839)	species		BYUC	http://grbio.org/institution/monte-l-bean-life-science-museum
PreservedSpecimen	0a553c90-dc5b-4e02-ae25-5e31dc2b5866	Theodore Z. Cook	BYUC 167589	13	Vial	Adult(s)	Female	North America	United States	West Virginia	Hampshire	1975-03-19	1975	3	19	78				small river		197		Hwy 50, near Romney	South Branch Potomac River	Richard W. Baumann | Oliver S. Flint Jr.	https://orcid.org/0000-0003-0838-4080 | Q21283508	Richard W. Baumann	https://orcid.org/0000-0003-0838-4080	2008	iczn	Animalia	Arthropoda	Insecta	Plecoptera	Animalia | Arthropoda | Insecta | Plecoptera | Arctoperlaria | Nemouroidea | Taeniopterygidae | Strophopteryx	Taeniopterygidae	Strophopteryx	fasciata	Strophopteryx fasciata (Burmeister, 1839)	(Burmeister, 1839)	species		BYUC	http://grbio.org/institution/monte-l-bean-life-science-museum
PreservedSpecimen	c9fe0c27-f648-4cd8-a840-98c7c0ca5a8c	Theodore Z. Cook	BYUC 167590	1	Vial	Adult(s)	Female	North America	United States	West Virginia	Hampshire	1975-03-18	1975	3	18	77				medium stream		304		Hwy 50, near Pleasant Dale	Tearcoat Creek	Richard W. Baumann | Oliver S. Flint Jr.	https://orcid.org/0000-0003-0838-4080 | Q21283508	Richard W. Baumann	https://orcid.org/0000-0003-0838-4080	1983	iczn	Animalia	Arthropoda	Insecta	Plecoptera	Animalia | Arthropoda | Insecta | Plecoptera | Arctoperlaria | Nemouroidea | Taeniopterygidae | Taeniopteryx	Taeniopterygidae	Taeniopteryx	metequi	Taeniopteryx metequi Ricker & Ross, 1968	Ricker & Ross, 1968	species		BYUC	http://grbio.org/institution/monte-l-bean-life-science-museum
PreservedSpecimen	a9e6f0f0-40b1-4dcd-95c7-2917af136428	Theodore Z. Cook	BYUC 167591	2	Vial	Adult(s)	Male	North America	United States	West Virginia	Pendleton	1995-01-27	1995	1	27	27				small river		617		at jct Strader Run	Seneca Creek	Shawn M. Clark	https://orcid.org/0000-0002-5007-0280	Ralph Edward DeWalt	https://orcid.org/0000-0001-9985-9250	2017	iczn	Animalia	Arthropoda	Insecta	Plecoptera	Animalia | Arthropoda | Insecta | Plecoptera | Arctoperlaria | Nemouroidea | Taeniopterygidae | Taeniopteryx	Taeniopterygidae	Taeniopteryx	maura	Taeniopteryx maura (Pictet, 1841)	(Pictet, 1841)	species		BYUC	http://grbio.org/institution/monte-l-bean-life-science-museum
PreservedSpecimen	61617dca-4de8-40a8-88f4-f66d2d7f9538	Theodore Z. Cook	BYUC 167592	1	Vial	Adult(s)	Male	North America	United States	West Virginia	Pendleton	1995-04-04	1995	4	4	94				small river		534		near Onego	Seneca Creek	Shawn M. Clark	https://orcid.org/0000-0002-5007-0280	Ralph Edward DeWalt	https://orcid.org/0000-0001-9985-9250	2017	iczn	Animalia	Arthropoda	Insecta	Plecoptera	Animalia | Arthropoda | Insecta | Plecoptera | Arctoperlaria | Nemouroidea | Taeniopterygidae | Taenionema	Taeniopterygidae	Taenionema	atlanticum	Taenionema atlanticum Ricker & Ross, 1975	Ricker & Ross, 1975	species		BYUC	http://grbio.org/institution/monte-l-bean-life-science-museum
PreservedSpecimen	1f8864bd-3de7-48ac-b948-8febaceda435	Theodore Z. Cook	BYUC 167593	2	Vial	Adult(s)	Male	North America	United States	West Virginia	Kanawha	1993-02-12	1993	2	12	43				medium river		172		near jct. Kanawha River	Elk River	Shawn M. Clark	https://orcid.org/0000-0002-5007-0280	Ralph Edward DeWalt	https://orcid.org/0000-0001-9985-9250	2017	iczn	Animalia	Arthropoda	Insecta	Plecoptera	Animalia | Arthropoda | Insecta | Plecoptera | Arctoperlaria | Nemouroidea | Taeniopterygidae | Strophopteryx	Taeniopterygidae	Strophopteryx	fasciata	Strophopteryx fasciata (Burmeister, 1839)	(Burmeister, 1839)	species		BYUC	http://grbio.org/institution/monte-l-bean-life-science-museum
PreservedSpecimen	1aa30356-3996-4251-8d9a-4dbc5b688499	Theodore Z. Cook	BYUC 167593	1	Vial	Adult(s)	Female	North America	United States	West Virginia	Kanawha	1993-02-12	1993	2	12	43				medium river		172		near jct. Kanawha River	Elk River	Shawn M. Clark	https://orcid.org/0000-0002-5007-0280	Ralph Edward DeWalt	https://orcid.org/0000-0001-9985-9250	2017	iczn	Animalia	Arthropoda	Insecta	Plecoptera	Animalia | Arthropoda | Insecta | Plecoptera | Arctoperlaria | Nemouroidea | Taeniopterygidae | Strophopteryx	Taeniopterygidae	Strophopteryx	fasciata	Strophopteryx fasciata (Burmeister, 1839)	(Burmeister, 1839)	species		BYUC	http://grbio.org/institution/monte-l-bean-life-science-museum
PreservedSpecimen	9255c069-e02e-46f3-9b76-aa647f500fc1	Theodore Z. Cook	BYUC 167594	8	Vial	Adult(s)	Male	North America	United States	West Virginia	Kanawha	1993-02-12	1993	2	12	43				medium river		172		near jct. Kanawha River	Elk River	Shawn M. Clark	https://orcid.org/0000-0002-5007-0280	Ralph Edward DeWalt	https://orcid.org/0000-0001-9985-9250	2017	iczn	Animalia	Arthropoda	Insecta	Plecoptera	Animalia | Arthropoda | Insecta | Plecoptera | Arctoperlaria | Nemouroidea | Taeniopterygidae | Taeniopteryx	Taeniopterygidae	Taeniopteryx	burksi	Taeniopteryx burksi Ricker & Ross, 1968	Ricker & Ross, 1968	species		BYUC	http://grbio.org/institution/monte-l-bean-life-science-museum
PreservedSpecimen	73dfd6ec-dd9b-4f83-8fa6-3ecd746ea667	Theodore Z. Cook	BYUC 167595	2	Vial	Adult(s)	Male	North America	United States	West Virginia	Kanawha	1993-02-10	1993	2	10	41						181		Guthrie		Shawn M. Clark	https://orcid.org/0000-0002-5007-0280	Ralph Edward DeWalt	https://orcid.org/0000-0001-9985-9250	2017	iczn	Animalia	Arthropoda	Insecta	Plecoptera	Animalia | Arthropoda | Insecta | Plecoptera | Arctoperlaria | Nemouroidea | Taeniopterygidae | Taeniopteryx	Taeniopterygidae	Taeniopteryx	burksi	Taeniopteryx burksi Ricker & Ross, 1968	Ricker & Ross, 1968	species		BYUC	http://grbio.org/institution/monte-l-bean-life-science-museum
PreservedSpecimen	c3cd3af7-e126-4c2f-8074-2ef4d76dc2c3	Theodore Z. Cook	BYUC 167596	1	Vial	Adult(s)	Male	North America	United States	West Virginia	Mason	1991-04-08	1991	4	8	98				large river		164		Mason	Ohio River	Shawn M. Clark	https://orcid.org/0000-0002-5007-0280	Ralph Edward DeWalt	https://orcid.org/0000-0001-9985-9250	2017	iczn	Animalia	Arthropoda	Insecta	Plecoptera	Animalia | Arthropoda | Insecta | Plecoptera | Arctoperlaria | Nemouroidea | Taeniopterygidae | Strophopteryx	Taeniopterygidae	Strophopteryx	fasciata	Strophopteryx fasciata (Burmeister, 1839)	(Burmeister, 1839)	species		BYUC	http://grbio.org/institution/monte-l-bean-life-science-museum
PreservedSpecimen	4c1bd680-1d8c-4383-a9bd-a197e4b128e4	Theodore Z. Cook	BYUC 167596	1	Vial	Adult(s)	Female	North America	United States	West Virginia	Mason	1991-04-08	1991	4	8	98				large river		164		Mason	Ohio River	Shawn M. Clark	https://orcid.org/0000-0002-5007-0280	Ralph Edward DeWalt	https://orcid.org/0000-0001-9985-9250	2017	iczn	Animalia	Arthropoda	Insecta	Plecoptera	Animalia | Arthropoda | Insecta | Plecoptera | Arctoperlaria | Nemouroidea | Taeniopterygidae | Strophopteryx	Taeniopterygidae	Strophopteryx	fasciata	Strophopteryx fasciata (Burmeister, 1839)	(Burmeister, 1839)	species		BYUC	http://grbio.org/institution/monte-l-bean-life-science-museum
PreservedSpecimen	ed39b2c1-9711-473e-af98-55dc0ca0d2e0	Theodore Z. Cook	BYUC 167597	4	Vial	Adult(s)	Male	North America	United States	West Virginia	Nicholas	2000-02-10	2000	2	10	41				medium stream		213		Swiss	Little Elk Creek	Shawn M. Clark	https://orcid.org/0000-0002-5007-0280	Ralph Edward DeWalt	https://orcid.org/0000-0001-9985-9250	2017	iczn	Animalia	Arthropoda	Insecta	Plecoptera	Animalia | Arthropoda | Insecta | Plecoptera | Arctoperlaria | Nemouroidea | Taeniopterygidae | Taeniopteryx	Taeniopterygidae	Taeniopteryx	maura	Taeniopteryx maura (Pictet, 1841)	(Pictet, 1841)	species		BYUC	http://grbio.org/institution/monte-l-bean-life-science-museum
PreservedSpecimen	7db8a2f5-9b1b-45e5-8b90-c0d052e11db7	Theodore Z. Cook	BYUC 167598	1	Vial	Adult(s)	Female	North America	United States	West Virginia	Kanawha	1991-03-26	1991	3	26	85				medium stream		232		Shrewsbury Hollow	Davis Creek	Shawn M. Clark	https://orcid.org/0000-0002-5007-0280	Ralph Edward DeWalt	https://orcid.org/0000-0001-9985-9250	2017	iczn	Animalia	Arthropoda	Insecta	Plecoptera	Animalia | Arthropoda | Insecta | Plecoptera | Arctoperlaria | Nemouroidea | Taeniopterygidae | Taenionema	Taeniopterygidae	Taenionema	atlanticum	Taenionema atlanticum Ricker & Ross, 1975	Ricker & Ross, 1975	species		BYUC	http://grbio.org/institution/monte-l-bean-life-science-museum
PreservedSpecimen	8ec85a17-6dc9-420d-b53e-7d4f0b421e2c	Theodore Z. Cook	BYUC 167599	2	Vial	Adult(s)	Female	North America	United States	West Virginia	Randolph	1992-03-24	1992	3	24	84				small river		791		Route 47 near Pickens	Marsh Fork of Buckhannon River	Shawn M. Clark	https://orcid.org/0000-0002-5007-0280	Ralph Edward DeWalt	https://orcid.org/0000-0001-9985-9250	2017	iczn	Animalia	Arthropoda	Insecta	Plecoptera	Animalia | Arthropoda | Insecta | Plecoptera | Arctoperlaria | Nemouroidea | Taeniopterygidae | Taeniopteryx	Taeniopterygidae	Taeniopteryx	ugola	Taeniopteryx ugola Ricker & Ross, 1968	Ricker & Ross, 1968	species		BYUC	http://grbio.org/institution/monte-l-bean-life-science-museum
PreservedSpecimen	2b492f5b-d3a6-4073-ac01-04792d99f9e9	Theodore Z. Cook	BYUC 167600	1	Vial	Adult(s)	Male	North America	United States	West Virginia	Mercer	1991-03-08	1991	3	8	67				small river		597		Hwy 19, Camp Creek	Camp Creek	Richard W. Baumann | Ralph F. Kirchner	https://orcid.org/0000-0003-0838-4080	Ralph Edward DeWalt	https://orcid.org/0000-0001-9985-9250	2017	iczn	Animalia	Arthropoda	Insecta	Plecoptera	Animalia | Arthropoda | Insecta | Plecoptera | Arctoperlaria | Nemouroidea | Taeniopterygidae | Strophopteryx	Taeniopterygidae	Strophopteryx	fasciata	Strophopteryx fasciata (Burmeister, 1839)	(Burmeister, 1839)	species		BYUC	http://grbio.org/institution/monte-l-bean-life-science-museum
PreservedSpecimen	a6d03961-b54e-434e-9802-35642d110256	Theodore Z. Cook	BYUC 167600	2	Vial	Adult(s)	Female	North America	United States	West Virginia	Mercer	1991-03-08	1991	3	8	67				small river		597		Hwy 19, Camp Creek	Camp Creek	Richard W. Baumann | Ralph F. Kirchner	https://orcid.org/0000-0003-0838-4080	Ralph Edward DeWalt	https://orcid.org/0000-0001-9985-9250	2017	iczn	Animalia	Arthropoda	Insecta	Plecoptera	Animalia | Arthropoda | Insecta | Plecoptera | Arctoperlaria | Nemouroidea | Taeniopterygidae | Strophopteryx	Taeniopterygidae	Strophopteryx	fasciata	Strophopteryx fasciata (Burmeister, 1839)	(Burmeister, 1839)	species		BYUC	http://grbio.org/institution/monte-l-bean-life-science-museum
PreservedSpecimen	054a3146-1333-4746-abc4-82aed6be8408	Theodore Z. Cook	BYUC 167601	10	Vial	Adult(s)	Female	North America	United States	West Virginia	Mercer	1991-03-08	1991	3	8	67				medium stream		723		Hwy 19	Camp Creek	Richard W. Baumann | Ralph F. Kirchner	https://orcid.org/0000-0003-0838-4080	Ralph Edward DeWalt	https://orcid.org/0000-0001-9985-9250	2017	iczn	Animalia	Arthropoda	Insecta	Plecoptera	Animalia | Arthropoda | Insecta | Plecoptera | Arctoperlaria | Nemouroidea | Taeniopterygidae	Taeniopterygidae	Taeniopteryx		Taeniopteryx Pictet, 1841	Pictet, 1841	genus		BYUC	http://grbio.org/institution/monte-l-bean-life-science-museum
PreservedSpecimen	f607b14d-378c-42c9-a8ef-1b3dffc7e010	Theodore Z. Cook	BYUC 167602	1	Vial	Adult(s)	Male	North America	United States	West Virginia	Fayette	1991-03-06	1991	3	6	65				medium stream		782			Glade Creek	Richard W. Baumann | Shawn M. Clark	https://orcid.org/0000-0003-0838-4080 | https://orcid.org/0000-0002-5007-0280	Ralph Edward DeWalt	https://orcid.org/0000-0001-9985-9250	2017	iczn	Animalia	Arthropoda	Insecta	Plecoptera	Animalia | Arthropoda | Insecta | Plecoptera | Arctoperlaria | Nemouroidea | Taeniopterygidae | Taeniopteryx	Taeniopterygidae	Taeniopteryx	ugola	Taeniopteryx ugola Ricker & Ross, 1968	Ricker & Ross, 1968	species		BYUC	http://grbio.org/institution/monte-l-bean-life-science-museum
PreservedSpecimen	e568d59b-614f-4ceb-b447-bddf656fa0bc	Theodore Z. Cook	BYUC 167603	12	Vial	Adult(s)	Male	North America	United States	West Virginia	Hampshire	1975-03-19	1975	3	19	78				small river		197		Hwy 50, near Romney	South Branch Potomac River	Richard W. Baumann | Oliver S. Flint Jr.	https://orcid.org/0000-0003-0838-4080 | Q21283508	Richard W. Baumann	https://orcid.org/0000-0003-0838-4080	2018	iczn	Animalia	Arthropoda	Insecta	Plecoptera	Animalia | Arthropoda | Insecta | Plecoptera | Arctoperlaria | Nemouroidea | Taeniopterygidae | Strophopteryx	Taeniopterygidae	Strophopteryx	fasciata	Strophopteryx fasciata (Burmeister, 1839)	(Burmeister, 1839)	species		BYUC	http://grbio.org/institution/monte-l-bean-life-science-museum
PreservedSpecimen	2ffcdfce-768f-49ec-99dc-e6798948e404	Theodore Z. Cook	BYUC 167603	12	Vial	Adult(s)	Female	North America	United States	West Virginia	Hampshire	1975-03-19	1975	3	19	78				small river		197		Hwy 50, near Romney	South Branch Potomac River	Richard W. Baumann | Oliver S. Flint Jr.	https://orcid.org/0000-0003-0838-4080 | Q21283508	Richard W. Baumann	https://orcid.org/0000-0003-0838-4080	2018	iczn	Animalia	Arthropoda	Insecta	Plecoptera	Animalia | Arthropoda | Insecta | Plecoptera | Arctoperlaria | Nemouroidea | Taeniopterygidae | Strophopteryx	Taeniopterygidae	Strophopteryx	fasciata	Strophopteryx fasciata (Burmeister, 1839)	(Burmeister, 1839)	species		BYUC	http://grbio.org/institution/monte-l-bean-life-science-museum
PreservedSpecimen	a12adff7-55d2-4f83-b532-bf5dd66f9814	Theodore Z. Cook	BYUC 167604	1	Vial	Adult(s)	Male	North America	United States	West Virginia	Hampshire	1975-03-18	1975	3	18	77				medium stream		303		Hwy 50, west of Augusta	Little Cacapon River	Richard W. Baumann | Oliver S. Flint Jr.	https://orcid.org/0000-0003-0838-4080 | Q21283508	Richard W. Baumann	https://orcid.org/0000-0003-0838-4080	1983	iczn	Animalia	Arthropoda	Insecta	Plecoptera	Animalia | Arthropoda | Insecta | Plecoptera | Arctoperlaria | Nemouroidea | Taeniopterygidae | Strophopteryx	Taeniopterygidae	Strophopteryx	fasciata	Strophopteryx fasciata (Burmeister, 1839)	(Burmeister, 1839)	species		BYUC	http://grbio.org/institution/monte-l-bean-life-science-museum
PreservedSpecimen	ffbbe62d-9812-4a4b-831e-90cddf7e390b	Theodore Z. Cook	BYUC 167604	1	Vial	Adult(s)	Female	North America	United States	West Virginia	Hampshire	1975-03-18	1975	3	18	77				medium stream		303		Hwy 50, west of Augusta	Little Cacapon River	Richard W. Baumann | Oliver S. Flint Jr.	https://orcid.org/0000-0003-0838-4080 | Q21283508	Richard W. Baumann	https://orcid.org/0000-0003-0838-4080	1983	iczn	Animalia	Arthropoda	Insecta	Plecoptera	Animalia | Arthropoda | Insecta | Plecoptera | Arctoperlaria | Nemouroidea | Taeniopterygidae | Strophopteryx	Taeniopterygidae	Strophopteryx	fasciata	Strophopteryx fasciata (Burmeister, 1839)	(Burmeister, 1839)	species		BYUC	http://grbio.org/institution/monte-l-bean-life-science-museum
PreservedSpecimen	4ffbb4a5-0cbd-4f89-b46e-c70b4ded9fba	Theodore Z. Cook	BYUC 167605	1	Vial	Adult(s)	Male	North America	United States	West Virginia	Nicholas	2000-02-10	2000	2	10	41				medium river		211		near Swiss, at Laurel Creek	Gauley River	Shawn M. Clark	https://orcid.org/0000-0002-5007-0280	Ralph Edward DeWalt	https://orcid.org/0000-0001-9985-9250	2017	iczn	Animalia	Arthropoda	Insecta	Plecoptera	Animalia | Arthropoda | Insecta | Plecoptera | Arctoperlaria | Nemouroidea | Taeniopterygidae | Oemopteryx	Taeniopterygidae	Oemopteryx	glacialis	Oemopteryx glacialis (Barnston, 1848)	(Barnston, 1848)	species		BYUC	http://grbio.org/institution/monte-l-bean-life-science-museum
PreservedSpecimen	f2bcc3d7-141c-40d5-b048-f1ad4ba73a7c	Theodore Z. Cook	BYUC 167606	5	Vial	Adult(s)	Male	North America	United States	West Virginia	Nicholas	2000-02-10	2000	2	10	41						209		near Swiss		Shawn M. Clark	https://orcid.org/0000-0002-5007-0280	Ralph Edward DeWalt	https://orcid.org/0000-0001-9985-9250	2017	iczn	Animalia	Arthropoda	Insecta	Plecoptera	Animalia | Arthropoda | Insecta | Plecoptera | Arctoperlaria | Nemouroidea | Taeniopterygidae | Taeniopteryx	Taeniopterygidae	Taeniopteryx	burksi	Taeniopteryx burksi Ricker & Ross, 1968	Ricker & Ross, 1968	species		BYUC	http://grbio.org/institution/monte-l-bean-life-science-museum
PreservedSpecimen	b530d644-0ef9-45c1-add6-87fd912a19fc	Theodore Z. Cook	BYUC 167607	18	Vial	Adult(s)	Female	North America	United States	West Virginia	Nicholas	2000-02-10	2000	2	10	41						209		near Swiss		Shawn M. Clark	https://orcid.org/0000-0002-5007-0280	Ralph Edward DeWalt	https://orcid.org/0000-0001-9985-9250	2017	iczn	Animalia	Arthropoda	Insecta	Plecoptera	Animalia | Arthropoda | Insecta | Plecoptera | Arctoperlaria | Nemouroidea | Taeniopterygidae	Taeniopterygidae	Taeniopteryx		Taeniopteryx Pictet, 1841	Pictet, 1841	genus		BYUC	http://grbio.org/institution/monte-l-bean-life-science-museum
PreservedSpecimen	70116e6a-dd09-4ae2-ba99-84b483dd740e	Theodore Z. Cook	BYUC 167608	2	Vial	Adult(s)	Female	North America	United States	West Virginia	Nicholas	2000-02-10	2000	2	10	41						209		near Swiss		Shawn M. Clark	https://orcid.org/0000-0002-5007-0280	Ralph Edward DeWalt	https://orcid.org/0000-0001-9985-9250	2017	iczn	Animalia	Arthropoda	Insecta	Plecoptera	Animalia | Arthropoda | Insecta | Plecoptera | Arctoperlaria | Nemouroidea | Taeniopterygidae | Taeniopteryx	Taeniopterygidae	Taeniopteryx	parvula	Taeniopteryx parvula Banks, 1918	Banks, 1918	species		BYUC	http://grbio.org/institution/monte-l-bean-life-science-museum
PreservedSpecimen	355c430d-6ac7-4516-97c4-dda58ccd0130	Theodore Z. Cook	BYUC 167609	1	Vial	Adult(s)	Female	North America	United States	West Virginia	Nicholas	2000-02-10	2000	2	10	41						209		near Swiss		Shawn M. Clark	https://orcid.org/0000-0002-5007-0280	Ralph Edward DeWalt	https://orcid.org/0000-0001-9985-9250	2017	iczn	Animalia	Arthropoda	Insecta	Plecoptera	Animalia | Arthropoda | Insecta | Plecoptera | Arctoperlaria | Nemouroidea | Capniidae | Allocapnia	Capniidae	Allocapnia	pygmaea	Allocapnia pygmaea (Burmeister, 1839)	(Burmeister, 1839)	species		BYUC	http://grbio.org/institution/monte-l-bean-life-science-museum
PreservedSpecimen	3a5864e7-f56e-4da1-9200-700cc539d09a	Theodore Z. Cook	BYUC 167610	1	Vial	Adult(s)	Male	North America	United States	West Virginia	Fayette	1992-02-15	1992	2	15	46				medium stream		356		near Beckwith, Hwy 16	Laurel Creek	Shawn M. Clark	https://orcid.org/0000-0002-5007-0280	Ralph Edward DeWalt	https://orcid.org/0000-0001-9985-9250	2017	iczn	Animalia	Arthropoda	Insecta	Plecoptera	Animalia | Arthropoda | Insecta | Plecoptera | Arctoperlaria | Nemouroidea | Taeniopterygidae | Taeniopteryx	Taeniopterygidae	Taeniopteryx	maura	Taeniopteryx maura (Pictet, 1841)	(Pictet, 1841)	species		BYUC	http://grbio.org/institution/monte-l-bean-life-science-museum
PreservedSpecimen	2067292a-0f34-4636-9f95-43a18705e64b	Theodore Z. Cook	BYUC 167611	8	Vial	Adult(s)	Male	North America	United States	West Virginia	Fayette	1992-02-15	1992	2	15	46				medium river		190		Kanawha Falls	Kanawha River	Shawn M. Clark	https://orcid.org/0000-0002-5007-0280	Ralph Edward DeWalt	https://orcid.org/0000-0001-9985-9250	2017	iczn	Animalia	Arthropoda	Insecta	Plecoptera	Animalia | Arthropoda | Insecta | Plecoptera | Arctoperlaria | Nemouroidea | Taeniopterygidae | Strophopteryx	Taeniopterygidae	Strophopteryx	fasciata	Strophopteryx fasciata (Burmeister, 1839)	(Burmeister, 1839)	species		BYUC	http://grbio.org/institution/monte-l-bean-life-science-museum
PreservedSpecimen	85066e5f-14d4-474a-a3db-3badc785d865	Theodore Z. Cook	BYUC 167612	3	Vial	Adult(s)	Male	North America	United States	West Virginia	Fayette	1992-02-15	1992	2	15	46				medium river		190		Kanawha Falls	Kanawha River	Shawn M. Clark	https://orcid.org/0000-0002-5007-0280	Ralph Edward DeWalt	https://orcid.org/0000-0001-9985-9250	2017	iczn	Animalia	Arthropoda	Insecta	Plecoptera	Animalia | Arthropoda | Insecta | Plecoptera | Arctoperlaria | Nemouroidea | Taeniopterygidae | Taeniopteryx	Taeniopterygidae	Taeniopteryx	maura	Taeniopteryx maura (Pictet, 1841)	(Pictet, 1841)	species		BYUC	http://grbio.org/institution/monte-l-bean-life-science-museum
PreservedSpecimen	e400d6d0-e138-4c93-a770-fbeca42153b4	Theodore Z. Cook	BYUC 167613	5	Vial	Adult(s)	Male	North America	United States	West Virginia	Fayette	1992-02-15	1992	2	15	46				medium river		190		Kanawha Falls	Kanawha River	Shawn M. Clark	https://orcid.org/0000-0002-5007-0280	Ralph Edward DeWalt	https://orcid.org/0000-0001-9985-9250	2017	iczn	Animalia	Arthropoda	Insecta	Plecoptera	Animalia | Arthropoda | Insecta | Plecoptera | Arctoperlaria | Nemouroidea | Taeniopterygidae | Taeniopteryx	Taeniopterygidae	Taeniopteryx	burksi	Taeniopteryx burksi Ricker & Ross, 1968	Ricker & Ross, 1968	species		BYUC	http://grbio.org/institution/monte-l-bean-life-science-museum
PreservedSpecimen	92c6332b-e096-47dd-9e21-e291c5015a66	Theodore Z. Cook	BYUC 167614	2	Vial	Adult(s)	Male	North America	United States	West Virginia	Fayette	1992-02-15	1992	2	15	46				medium river		190		Kanawha Falls	Kanawha River	Shawn M. Clark	https://orcid.org/0000-0002-5007-0280	Ralph Edward DeWalt	https://orcid.org/0000-0001-9985-9250	2017	iczn	Animalia	Arthropoda	Insecta	Plecoptera	Animalia | Arthropoda | Insecta | Plecoptera | Arctoperlaria | Nemouroidea | Taeniopterygidae | Taeniopteryx	Taeniopterygidae	Taeniopteryx	parvula	Taeniopteryx parvula Banks, 1918	Banks, 1918	species		BYUC	http://grbio.org/institution/monte-l-bean-life-science-museum
PreservedSpecimen	c1a151cc-25fd-4cac-9635-7aa119451912	Theodore Z. Cook	BYUC 167614	1	Vial	Adult(s)	Female	North America	United States	West Virginia	Fayette	1992-02-15	1992	2	15	46				medium river		190		Kanawha Falls	Kanawha River	Shawn M. Clark	https://orcid.org/0000-0002-5007-0280	Ralph Edward DeWalt	https://orcid.org/0000-0001-9985-9250	2017	iczn	Animalia	Arthropoda	Insecta	Plecoptera	Animalia | Arthropoda | Insecta | Plecoptera | Arctoperlaria | Nemouroidea | Taeniopterygidae | Taeniopteryx	Taeniopterygidae	Taeniopteryx	parvula	Taeniopteryx parvula Banks, 1918	Banks, 1918	species		BYUC	http://grbio.org/institution/monte-l-bean-life-science-museum
PreservedSpecimen	14cac4b6-b3d4-4cdd-ac73-085b89eb9546	Theodore Z. Cook	BYUC 167615	1	Vial	Adult(s)	Male	North America	United States	West Virginia	Fayette	1992-02-15	1992	2	15	46				medium stream		250		Cathedral Falls	Cane Branch of New River	Shawn M. Clark	https://orcid.org/0000-0002-5007-0280	Ralph Edward DeWalt	https://orcid.org/0000-0001-9985-9250	2017	iczn	Animalia	Arthropoda	Insecta	Plecoptera	Animalia | Arthropoda | Insecta | Plecoptera | Arctoperlaria | Nemouroidea | Taeniopterygidae | Taeniopteryx	Taeniopterygidae	Taeniopteryx	burksi	Taeniopteryx burksi Ricker & Ross, 1968	Ricker & Ross, 1968	species		BYUC	http://grbio.org/institution/monte-l-bean-life-science-museum
PreservedSpecimen	f028c9c7-c4ea-4a10-945f-4d00f36ac85f	Theodore Z. Cook	BYUC 167616	7	Vial	Adult(s)	Male	North America	United States	West Virginia	Kanawha	1990-02-21	1990	2	21	52						181		Guthrie		Shawn M. Clark	https://orcid.org/0000-0002-5007-0280	Ralph Edward DeWalt	https://orcid.org/0000-0001-9985-9250	2017	iczn	Animalia	Arthropoda	Insecta	Plecoptera	Animalia | Arthropoda | Insecta | Plecoptera | Arctoperlaria | Nemouroidea | Taeniopterygidae | Taeniopteryx	Taeniopterygidae	Taeniopteryx	burksi	Taeniopteryx burksi Ricker & Ross, 1968	Ricker & Ross, 1968	species		BYUC	http://grbio.org/institution/monte-l-bean-life-science-museum
PreservedSpecimen	b56848ea-d269-45a7-bbfe-cd67ce032ea8	Theodore Z. Cook	BYUC 167616	5	Vial	Adult(s)	Female	North America	United States	West Virginia	Kanawha	1990-02-21	1990	2	21	52						181		Guthrie		Shawn M. Clark	https://orcid.org/0000-0002-5007-0280	Ralph Edward DeWalt	https://orcid.org/0000-0001-9985-9250	2017	iczn	Animalia	Arthropoda	Insecta	Plecoptera	Animalia | Arthropoda | Insecta | Plecoptera | Arctoperlaria | Nemouroidea | Taeniopterygidae | Taeniopteryx	Taeniopterygidae	Taeniopteryx	burksi	Taeniopteryx burksi Ricker & Ross, 1968	Ricker & Ross, 1968	species		BYUC	http://grbio.org/institution/monte-l-bean-life-science-museum
PreservedSpecimen	c2ead3d7-95cb-4587-8b92-068d844b7501	Theodore Z. Cook	BYUC 167617	1	Vial	Adult(s)	Female	North America	United States	West Virginia	Mingo	1991-02-27	1991	2	27	58				medium stream		201		jct Hwys 119 & 65	Trace Fork Creek	Richard W. Baumann | Shawn M. Clark	https://orcid.org/0000-0003-0838-4080 | https://orcid.org/0000-0002-5007-0280	Ralph Edward DeWalt	https://orcid.org/0000-0001-9985-9250	2017	iczn	Animalia	Arthropoda	Insecta	Plecoptera	Animalia | Arthropoda | Insecta | Plecoptera | Arctoperlaria | Nemouroidea | Taeniopterygidae | Taenionema	Taeniopterygidae	Taenionema	atlanticum	Taenionema atlanticum Ricker & Ross, 1975	Ricker & Ross, 1975	species		BYUC	http://grbio.org/institution/monte-l-bean-life-science-museum
PreservedSpecimen	a84aff7c-c370-4dda-a9dd-a50b2194928f	Theodore Z. Cook	BYUC 167618	1	Vial	Adult(s)	Male	North America	United States	West Virginia	Logan	1991-02-27	1991	2	27	58				medium river		196		Logan Hwy 119	Guyandotte River	Richard W. Baumann | Shawn M. Clark	https://orcid.org/0000-0003-0838-4080 | https://orcid.org/0000-0002-5007-0280	Ralph Edward DeWalt	https://orcid.org/0000-0001-9985-9250	2017	iczn	Animalia	Arthropoda	Insecta	Plecoptera	Animalia | Arthropoda | Insecta | Plecoptera | Arctoperlaria | Nemouroidea | Taeniopterygidae | Taeniopteryx	Taeniopterygidae	Taeniopteryx	burksi	Taeniopteryx burksi Ricker & Ross, 1968	Ricker & Ross, 1968	species		BYUC	http://grbio.org/institution/monte-l-bean-life-science-museum
PreservedSpecimen	dd4a20dc-c5bc-4ac0-80d0-faee096b36ad	Theodore Z. Cook	BYUC 167619	9	Vial	Adult(s)	Male	North America	United States	West Virginia	Pendleton	1995-04-04	1995	4	4	94				small river		519		Brushy Run near jct	Seneca Creek	Shawn M. Clark	https://orcid.org/0000-0002-5007-0280	Ralph Edward DeWalt	https://orcid.org/0000-0001-9985-9250	2017	iczn	Animalia	Arthropoda	Insecta	Plecoptera	Animalia | Arthropoda | Insecta | Plecoptera | Arctoperlaria | Nemouroidea | Taeniopterygidae | Taenionema	Taeniopterygidae	Taenionema	atlanticum	Taenionema atlanticum Ricker & Ross, 1975	Ricker & Ross, 1975	species		BYUC	http://grbio.org/institution/monte-l-bean-life-science-museum
PreservedSpecimen	dfb1fcf1-6c4b-4806-989e-369d6fc76fa0	Theodore Z. Cook	BYUC 167619	19	Vial	Adult(s)	Female	North America	United States	West Virginia	Pendleton	1995-04-04	1995	4	4	94				small river		519		Brushy Run near jct	Seneca Creek	Shawn M. Clark	https://orcid.org/0000-0002-5007-0280	Ralph Edward DeWalt	https://orcid.org/0000-0001-9985-9250	2017	iczn	Animalia	Arthropoda	Insecta	Plecoptera	Animalia | Arthropoda | Insecta | Plecoptera | Arctoperlaria | Nemouroidea | Taeniopterygidae | Taenionema	Taeniopterygidae	Taenionema	atlanticum	Taenionema atlanticum Ricker & Ross, 1975	Ricker & Ross, 1975	species		BYUC	http://grbio.org/institution/monte-l-bean-life-science-museum
PreservedSpecimen	0261aa62-018b-4ad9-93e2-3f2007612e03	Theodore Z. Cook	BYUC 167620	7	Vial	Adult(s)	Male	North America	United States	West Virginia	Fayette	1992-02-15	1992	2	15	46				medium stream		356		near Beckwith, Hwy 16	Laurel Creek	Shawn M. Clark	https://orcid.org/0000-0002-5007-0280	Ralph Edward DeWalt	https://orcid.org/0000-0001-9985-9250	2017	iczn	Animalia	Arthropoda	Insecta	Plecoptera	Animalia | Arthropoda | Insecta | Plecoptera | Arctoperlaria | Nemouroidea | Taeniopterygidae | Taeniopteryx	Taeniopterygidae	Taeniopteryx	maura	Taeniopteryx maura (Pictet, 1841)	(Pictet, 1841)	species		BYUC	http://grbio.org/institution/monte-l-bean-life-science-museum
PreservedSpecimen	a830e263-0d98-489a-b53e-959d66852d84	Theodore Z. Cook	BYUC 167621	25	Vial	Adult(s)	Female	North America	United States	West Virginia	Fayette	1992-02-15	1992	2	15	46				medium stream		356		near Beckwith, Hwy 16	Laurel Creek	Shawn M. Clark	https://orcid.org/0000-0002-5007-0280	Ralph Edward DeWalt	https://orcid.org/0000-0001-9985-9250	2017	iczn	Animalia	Arthropoda	Insecta	Plecoptera	Animalia | Arthropoda | Insecta | Plecoptera | Arctoperlaria | Nemouroidea | Taeniopterygidae	Taeniopterygidae	Taeniopteryx		Taeniopteryx Pictet, 1841	Pictet, 1841	genus		BYUC	http://grbio.org/institution/monte-l-bean-life-science-museum
PreservedSpecimen	d50d3db3-05a5-4d9f-bc74-54f1539ce76a	Theodore Z. Cook	BYUC 167622	1	Vial	Adult(s)	Male	North America	United States	West Virginia	Fayette	1992-02-15	1992	2	15	46				medium river		225		Cotton Hill	New River	Shawn M. Clark	https://orcid.org/0000-0002-5007-0280	Ralph Edward DeWalt	https://orcid.org/0000-0001-9985-9250	2017	iczn	Animalia	Arthropoda	Insecta	Plecoptera	Animalia | Arthropoda | Insecta | Plecoptera | Arctoperlaria | Nemouroidea | Taeniopterygidae | Taeniopteryx	Taeniopterygidae	Taeniopteryx	maura	Taeniopteryx maura (Pictet, 1841)	(Pictet, 1841)	species		BYUC	http://grbio.org/institution/monte-l-bean-life-science-museum
PreservedSpecimen	3670f0fc-0b5a-45eb-9598-68728c587aa0	Theodore Z. Cook	BYUC 167623	4	Vial	Adult(s)	Female	North America	United States	West Virginia	Fayette	1992-02-15	1992	2	15	46				medium river		225		Cotton Hill	New River	Shawn M. Clark	https://orcid.org/0000-0002-5007-0280	Ralph Edward DeWalt	https://orcid.org/0000-0001-9985-9250	2017	iczn	Animalia	Arthropoda	Insecta	Plecoptera	Animalia | Arthropoda | Insecta | Plecoptera | Arctoperlaria | Nemouroidea | Taeniopterygidae	Taeniopterygidae	Taeniopteryx		Taeniopteryx Pictet, 1841	Pictet, 1841	genus		BYUC	http://grbio.org/institution/monte-l-bean-life-science-museum
PreservedSpecimen	615b46da-c016-4724-9bae-c00ecbbcaba2	Theodore Z. Cook	BYUC 167624	1	Vial	Adult(s)	Male	North America	United States	West Virginia	Fayette	1992-02-15	1992	2	15	46				medium river		225		Cotton Hill	New River	Shawn M. Clark	https://orcid.org/0000-0002-5007-0280	Ralph Edward DeWalt	https://orcid.org/0000-0001-9985-9250	2017	iczn	Animalia	Arthropoda	Insecta	Plecoptera	Animalia | Arthropoda | Insecta | Plecoptera | Arctoperlaria | Nemouroidea | Capniidae | Allocapnia	Capniidae	Allocapnia	pygmaea	Allocapnia pygmaea (Burmeister, 1839)	(Burmeister, 1839)	species		BYUC	http://grbio.org/institution/monte-l-bean-life-science-museum
PreservedSpecimen	bf7ba8f2-e484-4068-ae0e-c302dfae98bb	Theodore Z. Cook	BYUC 167625	10	Vial	Adult(s)	Male	North America	United States	West Virginia	Fayette	1992-02-15	1992	2	15	46				medium river		225		Cotton Hill	New River	Shawn M. Clark	https://orcid.org/0000-0002-5007-0280	Ralph Edward DeWalt	https://orcid.org/0000-0001-9985-9250	2017	iczn	Animalia	Arthropoda	Insecta	Plecoptera	Animalia | Arthropoda | Insecta | Plecoptera | Arctoperlaria | Nemouroidea | Taeniopterygidae | Strophopteryx	Taeniopterygidae	Strophopteryx	fasciata	Strophopteryx fasciata (Burmeister, 1839)	(Burmeister, 1839)	species		BYUC	http://grbio.org/institution/monte-l-bean-life-science-museum
PreservedSpecimen	3b039ed8-be64-40b5-8b15-fc2828367a86	Theodore Z. Cook	BYUC 167625	12	Vial	Adult(s)	Female	North America	United States	West Virginia	Fayette	1992-02-15	1992	2	15	46				medium river		225		Cotton Hill	New River	Shawn M. Clark	https://orcid.org/0000-0002-5007-0280	Ralph Edward DeWalt	https://orcid.org/0000-0001-9985-9250	2017	iczn	Animalia	Arthropoda	Insecta	Plecoptera	Animalia | Arthropoda | Insecta | Plecoptera | Arctoperlaria | Nemouroidea | Taeniopterygidae | Strophopteryx	Taeniopterygidae	Strophopteryx	fasciata	Strophopteryx fasciata (Burmeister, 1839)	(Burmeister, 1839)	species		BYUC	http://grbio.org/institution/monte-l-bean-life-science-museum
PreservedSpecimen	85851104-0b59-4124-8337-c04f501fed87	Theodore Z. Cook	BYUC 167626	4	Vial	Adult(s)	Female	North America	United States	West Virginia	Kanawha	1992-02-20	1992	2	20	51						181		Guthrie		Shawn M. Clark	https://orcid.org/0000-0002-5007-0280	Ralph Edward DeWalt	https://orcid.org/0000-0001-9985-9250	2017	iczn	Animalia	Arthropoda	Insecta	Plecoptera	Animalia | Arthropoda | Insecta | Plecoptera | Arctoperlaria | Nemouroidea | Taeniopterygidae	Taeniopterygidae	Taeniopteryx		Taeniopteryx Pictet, 1841	Pictet, 1841	genus		BYUC	http://grbio.org/institution/monte-l-bean-life-science-museum
PreservedSpecimen	09f9b355-3bc4-4a94-97e0-f2bc37539040	Theodore Z. Cook	BYUC 167627	1	Vial	Adult(s)	Female	North America	United States	West Virginia	Randolph	1992-03-24	1992	3	24	84				small river		754		Logan Run near jct	Tygart Valley River	Shawn M. Clark	https://orcid.org/0000-0002-5007-0280	Ralph Edward DeWalt	https://orcid.org/0000-0001-9985-9250	2017	iczn	Animalia	Arthropoda	Insecta	Plecoptera	Animalia | Arthropoda | Insecta | Plecoptera | Arctoperlaria | Nemouroidea | Taeniopterygidae | Taenionema	Taeniopterygidae	Taenionema	atlanticum	Taenionema atlanticum Ricker & Ross, 1975	Ricker & Ross, 1975	species		BYUC	http://grbio.org/institution/monte-l-bean-life-science-museum
PreservedSpecimen	70b2c288-4ba5-4763-b89a-e7b4342670e4	Theodore Z. Cook	BYUC 167628	9	Vial	Adult(s)	Male	North America	United States	West Virginia	Fayette	1992-02-15	1992	2	15	46				medium stream		356		near Beckwith, Hwy 16	Laurel Creek	Shawn M. Clark	https://orcid.org/0000-0002-5007-0280	Ralph Edward DeWalt	https://orcid.org/0000-0001-9985-9250	2017	iczn	Animalia	Arthropoda	Insecta	Plecoptera	Animalia | Arthropoda | Insecta | Plecoptera | Arctoperlaria | Nemouroidea | Taeniopterygidae | Taeniopteryx	Taeniopterygidae	Taeniopteryx	maura	Taeniopteryx maura (Pictet, 1841)	(Pictet, 1841)	species		BYUC	http://grbio.org/institution/monte-l-bean-life-science-museum
PreservedSpecimen	e9e5d08e-e368-4a99-8cfd-4828403e482b	Theodore Z. Cook	BYUC 167629	15	Vial	Adult(s)	Male	North America	United States	West Virginia	Fayette	1992-02-15	1992	2	15	46				medium stream		356		near Beckwith, Hwy 16	Laurel Creek	Shawn M. Clark	https://orcid.org/0000-0002-5007-0280	Ralph Edward DeWalt	https://orcid.org/0000-0001-9985-9250	2017	iczn	Animalia	Arthropoda	Insecta	Plecoptera	Animalia | Arthropoda | Insecta | Plecoptera | Arctoperlaria | Nemouroidea | Taeniopterygidae | Taeniopteryx	Taeniopterygidae	Taeniopteryx	maura	Taeniopteryx maura (Pictet, 1841)	(Pictet, 1841)	species		BYUC	http://grbio.org/institution/monte-l-bean-life-science-museum
PreservedSpecimen	c460855a-d7a1-46d1-8a68-b69e6daf5296	Theodore Z. Cook	BYUC 167630	1	Vial	Adult(s)	Male	North America	United States	West Virginia	Kanawha	1994-02-25	1994	2	25	56						181		Guthrie		Shawn M. Clark	https://orcid.org/0000-0002-5007-0280	Ralph Edward DeWalt	https://orcid.org/0000-0001-9985-9250	2017	iczn	Animalia	Arthropoda	Insecta	Plecoptera	Animalia | Arthropoda | Insecta | Plecoptera | Arctoperlaria | Nemouroidea | Taeniopterygidae | Taeniopteryx	Taeniopterygidae	Taeniopteryx	burksi	Taeniopteryx burksi Ricker & Ross, 1968	Ricker & Ross, 1968	species		BYUC	http://grbio.org/institution/monte-l-bean-life-science-museum
PreservedSpecimen	0f60cab2-723b-4df9-94d2-83de629beb3c	Theodore Z. Cook	BYUC 167631	1	Vial	Adult(s)	Male	North America	United States	West Virginia	Hampshire	1975-03-18	1975	3	18	77				medium stream		304		Hwy 50, near Pleasant Dale	Tearcoat Creek	Richard W. Baumann | Shawn M. Clark	https://orcid.org/0000-0003-0838-4080 | https://orcid.org/0000-0002-5007-0280	Richard W. Baumann	https://orcid.org/0000-0003-0838-4080	1983	iczn	Animalia	Arthropoda	Insecta	Plecoptera	Animalia | Arthropoda | Insecta | Plecoptera | Arctoperlaria | Nemouroidea | Taeniopterygidae | Strophopteryx	Taeniopterygidae	Strophopteryx	appalachia	Strophopteryx appalachia Ricker & Ross, 1975	Ricker & Ross, 1975	species		BYUC	http://grbio.org/institution/monte-l-bean-life-science-museum
PreservedSpecimen	b12ab201-ac44-4a82-93b3-18db3ee8230d	Theodore Z. Cook	BYUC 167632	1	Vial	Adult(s)	Male	North America	United States	West Virginia	Hampshire	1975-03-19	1975	3	19	78				small river		233		near junction Hwy 50	Mill Creek	Richard W. Baumann | Oliver S. Flint Jr.	https://orcid.org/0000-0003-0838-4080 | Q21283508	Richard W. Baumann	https://orcid.org/0000-0003-0838-4080	1983	iczn	Animalia	Arthropoda	Insecta	Plecoptera	Animalia | Arthropoda | Insecta | Plecoptera | Arctoperlaria | Nemouroidea | Taeniopterygidae | Strophopteryx	Taeniopterygidae	Strophopteryx	fasciata	Strophopteryx fasciata (Burmeister, 1839)	(Burmeister, 1839)	species		BYUC	http://grbio.org/institution/monte-l-bean-life-science-museum
PreservedSpecimen	33c5a11b-b973-44f1-b770-3c14589513c8	Theodore Z. Cook	BYUC 167632	1	Vial	Adult(s)	Female	North America	United States	West Virginia	Hampshire	1975-03-19	1975	3	19	78				small river		233		near junction Hwy 50	Mill Creek	Richard W. Baumann | Oliver S. Flint Jr.	https://orcid.org/0000-0003-0838-4080 | Q21283508	Richard W. Baumann	https://orcid.org/0000-0003-0838-4080	1983	iczn	Animalia	Arthropoda	Insecta	Plecoptera	Animalia | Arthropoda | Insecta | Plecoptera | Arctoperlaria | Nemouroidea | Taeniopterygidae | Strophopteryx	Taeniopterygidae	Strophopteryx	fasciata	Strophopteryx fasciata (Burmeister, 1839)	(Burmeister, 1839)	species		BYUC	http://grbio.org/institution/monte-l-bean-life-science-museum
PreservedSpecimen	0f59e121-9276-4a92-b039-11381796b5fa	Theodore Z. Cook	BYUC 167633	20	Vial	Immature		North America	United States	West Virginia	Nicholas	2000-03-06	2000	3	6	66				small river		552		at Anglins Creek	Meadow River	Shawn M. Clark	https://orcid.org/0000-0002-5007-0280	Ralph Edward DeWalt	https://orcid.org/0000-0001-9985-9250	2017	iczn	Animalia	Arthropoda	Insecta	Plecoptera	Animalia | Arthropoda | Insecta | Plecoptera | Arctoperlaria | Nemouroidea | Taeniopterygidae | Taenionema	Taeniopterygidae	Taenionema	atlanticum	Taenionema atlanticum Ricker & Ross, 1975	Ricker & Ross, 1975	species		BYUC	http://grbio.org/institution/monte-l-bean-life-science-museum
PreservedSpecimen	3ef2c511-b282-4869-bfd2-a4c77896eb73	Theodore Z. Cook	BYUC 167634	12	Vial	Adult(s)	Male	North America	United States	West Virginia	Pendleton	1995-04-04	1995	4	4	94				small river		519		Brushy Run near jct	Seneca Creek	Shawn M. Clark	https://orcid.org/0000-0002-5007-0280	Ralph Edward DeWalt	https://orcid.org/0000-0001-9985-9250	2017	iczn	Animalia	Arthropoda	Insecta	Plecoptera	Animalia | Arthropoda | Insecta | Plecoptera | Arctoperlaria | Nemouroidea | Taeniopterygidae | Taenionema	Taeniopterygidae	Taenionema	atlanticum	Taenionema atlanticum Ricker & Ross, 1975	Ricker & Ross, 1975	species		BYUC	http://grbio.org/institution/monte-l-bean-life-science-museum
PreservedSpecimen	082f9cba-6c81-4346-a7a4-d40474eb6088	Theodore Z. Cook	BYUC 167634	23	Vial	Adult(s)	Female	North America	United States	West Virginia	Pendleton	1995-04-04	1995	4	4	94				small river		519		Brushy Run near jct	Seneca Creek	Shawn M. Clark	https://orcid.org/0000-0002-5007-0280	Ralph Edward DeWalt	https://orcid.org/0000-0001-9985-9250	2017	iczn	Animalia	Arthropoda	Insecta	Plecoptera	Animalia | Arthropoda | Insecta | Plecoptera | Arctoperlaria | Nemouroidea | Taeniopterygidae | Taenionema	Taeniopterygidae	Taenionema	atlanticum	Taenionema atlanticum Ricker & Ross, 1975	Ricker & Ross, 1975	species		BYUC	http://grbio.org/institution/monte-l-bean-life-science-museum
PreservedSpecimen	9dba8e52-a600-4a74-b353-abc3a7b9bd11	Theodore Z. Cook	BYUC 167635	1	Vial	Adult(s)	Female	North America	United States	West Virginia	Pendleton	1995-04-04	1995	4	4	94				small river		519		Brushy Run near jct	Seneca Creek	Shawn M. Clark	https://orcid.org/0000-0002-5007-0280	Ralph Edward DeWalt	https://orcid.org/0000-0001-9985-9250	2017	iczn	Animalia	Arthropoda	Insecta	Plecoptera	Animalia | Arthropoda | Insecta | Plecoptera | Arctoperlaria | Nemouroidea | Taeniopterygidae | Strophopteryx	Taeniopterygidae	Strophopteryx	fasciata	Strophopteryx fasciata (Burmeister, 1839)	(Burmeister, 1839)	species		BYUC	http://grbio.org/institution/monte-l-bean-life-science-museum
PreservedSpecimen	4261ed95-08e3-4dc7-be76-c3bfe4071f1c	Theodore Z. Cook	BYUC 167636	23	Vial	Adult(s)	Male	North America	United States	West Virginia	Fayette	1992-02-15	1992	2	15	46				medium stream		356		near Beckwith, Hwy 16	Laurel Creek	Shawn M. Clark	https://orcid.org/0000-0002-5007-0280	Ralph Edward DeWalt	https://orcid.org/0000-0001-9985-9250	2017	iczn	Animalia	Arthropoda	Insecta	Plecoptera	Animalia | Arthropoda | Insecta | Plecoptera | Arctoperlaria | Nemouroidea | Taeniopterygidae | Taeniopteryx	Taeniopterygidae	Taeniopteryx	maura	Taeniopteryx maura (Pictet, 1841)	(Pictet, 1841)	species		BYUC	http://grbio.org/institution/monte-l-bean-life-science-museum
PreservedSpecimen	394c47e6-ef0d-424b-9764-d7a64d8cfa69	Theodore Z. Cook	BYUC 167637	16	Vial	Adult(s)	Female	North America	United States	West Virginia	Fayette	1992-02-15	1992	2	15	46				medium stream		356		near Beckwith, Hwy 16	Laurel Creek	Shawn M. Clark	https://orcid.org/0000-0002-5007-0280	Ralph Edward DeWalt	https://orcid.org/0000-0001-9985-9250	2017	iczn	Animalia	Arthropoda	Insecta	Plecoptera	Animalia | Arthropoda | Insecta | Plecoptera | Arctoperlaria | Nemouroidea | Taeniopterygidae | Taeniopteryx	Taeniopterygidae	Taeniopteryx	maura	Taeniopteryx maura (Pictet, 1841)	(Pictet, 1841)	species		BYUC	http://grbio.org/institution/monte-l-bean-life-science-museum
PreservedSpecimen	cc318e2f-8281-4bad-aef7-41ab74315c53	Theodore Z. Cook	BYUC 167638	8	Vial	Adult(s)	Male	North America	United States	West Virginia	Fayette	1992-02-15	1992	2	15	46				medium river		190		Kanawha Falls	Kanawha River	Shawn M. Clark	https://orcid.org/0000-0002-5007-0280	Ralph Edward DeWalt	https://orcid.org/0000-0001-9985-9250	2017	iczn	Animalia	Arthropoda	Insecta	Plecoptera	Animalia | Arthropoda | Insecta | Plecoptera | Arctoperlaria | Nemouroidea | Taeniopterygidae | Strophopteryx	Taeniopterygidae	Strophopteryx	fasciata	Strophopteryx fasciata (Burmeister, 1839)	(Burmeister, 1839)	species		BYUC	http://grbio.org/institution/monte-l-bean-life-science-museum
PreservedSpecimen	db77d5f3-f8e2-4d04-9c48-61504cbfa3f9	Theodore Z. Cook	BYUC 167638	11	Vial	Adult(s)	Female	North America	United States	West Virginia	Fayette	1992-02-15	1992	2	15	46				medium river		190		Kanawha Falls	Kanawha River	Shawn M. Clark	https://orcid.org/0000-0002-5007-0280	Ralph Edward DeWalt	https://orcid.org/0000-0001-9985-9250	2017	iczn	Animalia	Arthropoda	Insecta	Plecoptera	Animalia | Arthropoda | Insecta | Plecoptera | Arctoperlaria | Nemouroidea | Taeniopterygidae | Strophopteryx	Taeniopterygidae	Strophopteryx	fasciata	Strophopteryx fasciata (Burmeister, 1839)	(Burmeister, 1839)	species		BYUC	http://grbio.org/institution/monte-l-bean-life-science-museum
PreservedSpecimen	13013fb5-90a0-4843-a8f5-fcc25f2d3c1c	Theodore Z. Cook	BYUC 167639	1	Vial	Adult(s)	Female	North America	United States	West Virginia	Fayette	1992-02-15	1992	2	15	46				medium river		190		Kanawha Falls	Kanawha River	Shawn M. Clark	https://orcid.org/0000-0002-5007-0280	Ralph Edward DeWalt	https://orcid.org/0000-0001-9985-9250	2017	iczn	Animalia	Arthropoda	Insecta	Plecoptera	Animalia | Arthropoda | Insecta | Plecoptera | Arctoperlaria | Nemouroidea | Taeniopterygidae | Taeniopteryx	Taeniopterygidae	Taeniopteryx	parvula	Taeniopteryx parvula Banks, 1918	Banks, 1918	species		BYUC	http://grbio.org/institution/monte-l-bean-life-science-museum
PreservedSpecimen	5040ea1e-d764-41c6-944b-23c253cde437	Theodore Z. Cook	BYUC 167640	3	Vial	Adult(s)	Male	North America	United States	West Virginia	Hampshire	1975-03-18	1975	3	18	77				small river		263		Hwy 50	North River	Richard W. Baumann | Oliver S. Flint Jr.	https://orcid.org/0000-0003-0838-4080 | Q21283508	Ralph Edward DeWalt	https://orcid.org/0000-0001-9985-9250	2017	iczn	Animalia	Arthropoda	Insecta	Plecoptera	Animalia | Arthropoda | Insecta | Plecoptera | Arctoperlaria | Nemouroidea | Taeniopterygidae | Strophopteryx	Taeniopterygidae	Strophopteryx	fasciata	Strophopteryx fasciata (Burmeister, 1839)	(Burmeister, 1839)	species		BYUC	http://grbio.org/institution/monte-l-bean-life-science-museum
PreservedSpecimen	3f3273e5-5a01-4640-9bcb-9f447a2d8272	Theodore Z. Cook	BYUC 167640	2	Vial	Adult(s)	Female	North America	United States	West Virginia	Hampshire	1975-03-18	1975	3	18	77				small river		263		Hwy 50	North River	Richard W. Baumann | Oliver S. Flint Jr.	https://orcid.org/0000-0003-0838-4080 | Q21283508	Ralph Edward DeWalt	https://orcid.org/0000-0001-9985-9250	2017	iczn	Animalia	Arthropoda	Insecta	Plecoptera	Animalia | Arthropoda | Insecta | Plecoptera | Arctoperlaria | Nemouroidea | Taeniopterygidae | Strophopteryx	Taeniopterygidae	Strophopteryx	fasciata	Strophopteryx fasciata (Burmeister, 1839)	(Burmeister, 1839)	species		BYUC	http://grbio.org/institution/monte-l-bean-life-science-museum
PreservedSpecimen	2de60577-e492-4a94-b9dd-5382b1601b0e	Theodore Z. Cook	BYUC 167641	3	Vial	Adult(s)	Male	North America	United States	West Virginia	Hampshire	1975-03-18	1975	3	18	77				small river		265		North Fork Hwy 50	North River	Richard W. Baumann | Oliver S. Flint Jr.	https://orcid.org/0000-0003-0838-4080 | Q21283508	Ralph Edward DeWalt	https://orcid.org/0000-0001-9985-9250	2017	iczn	Animalia	Arthropoda	Insecta	Plecoptera	Animalia | Arthropoda | Insecta | Plecoptera | Arctoperlaria | Nemouroidea | Taeniopterygidae | Taeniopteryx	Taeniopterygidae	Taeniopteryx	burksi	Taeniopteryx burksi Ricker & Ross, 1968	Ricker & Ross, 1968	species		BYUC	http://grbio.org/institution/monte-l-bean-life-science-museum
PreservedSpecimen	4aa69526-6b69-416d-894c-400dda6afe80	Theodore Z. Cook	BYUC 167642	1	Vial	Adult(s)	Male	North America	United States	West Virginia	Cabell	1974-01-25	1974	1	25	25				medium stream		187		Little Cabell	Little Cabell Creek	Randall G. Farmer		Richard W. Baumann	https://orcid.org/0000-0003-0838-4080	1998	iczn	Animalia	Arthropoda	Insecta	Plecoptera	Animalia | Arthropoda | Insecta | Plecoptera | Arctoperlaria | Nemouroidea | Taeniopterygidae | Taeniopteryx	Taeniopterygidae	Taeniopteryx	burksi	Taeniopteryx burksi Ricker & Ross, 1968	Ricker & Ross, 1968	species		BYUC	http://grbio.org/institution/monte-l-bean-life-science-museum
PreservedSpecimen	7311618f-033f-4ae4-804b-cf10261d3e6c	Theodore Z. Cook	BYUC 167643	1	Vial	Adult(s)	Male	North America	United States	West Virginia	Wirt	1996-02-21	1996	2	21	52				small river		177		1 mile above jct with Little Kanawha River	Hughes River	Shawn M. Clark	https://orcid.org/0000-0002-5007-0280	Ralph Edward DeWalt	https://orcid.org/0000-0001-9985-9250	2017	iczn	Animalia	Arthropoda	Insecta	Plecoptera	Animalia | Arthropoda | Insecta | Plecoptera | Arctoperlaria | Nemouroidea | Capniidae | Allocapnia	Capniidae	Allocapnia	pygmaea	Allocapnia pygmaea (Burmeister, 1839)	(Burmeister, 1839)	species		BYUC	http://grbio.org/institution/monte-l-bean-life-science-museum
PreservedSpecimen	bc325c41-36bc-440a-874d-e4ebbf7d6488	Theodore Z. Cook	BYUC 167644	1	Vial	Adult(s)	Female	North America	United States	West Virginia	Wirt	1996-02-21	1996	2	21	52				small river		177		1 mile above jct with Little Kanawha River	Hughes River	Shawn M. Clark	https://orcid.org/0000-0002-5007-0280	Ralph Edward DeWalt	https://orcid.org/0000-0001-9985-9250	2017	iczn	Animalia	Arthropoda	Insecta	Plecoptera	Animalia | Arthropoda | Insecta | Plecoptera | Arctoperlaria | Nemouroidea | Capniidae	Capniidae	Allocapnia		Allocapnia Claassen, 1928	Claassen, 1928	genus		BYUC	http://grbio.org/institution/monte-l-bean-life-science-museum
PreservedSpecimen	5a722ec7-5150-4280-886e-80cf5e9b1623	Theodore Z. Cook	BYUC 167645	28	Vial	Adult(s)	Male	North America	United States	West Virginia	Wirt	1996-02-21	1996	2	21	52				small river		177		1 mile above jct with Little Kanawha River	Hughes River	Shawn M. Clark	https://orcid.org/0000-0002-5007-0280	Ralph Edward DeWalt	https://orcid.org/0000-0001-9985-9250	2017	iczn	Animalia	Arthropoda	Insecta	Plecoptera	Animalia | Arthropoda | Insecta | Plecoptera | Arctoperlaria | Nemouroidea | Taeniopterygidae	Taeniopterygidae	Taeniopteryx		Taeniopteryx Pictet, 1841	Pictet, 1841	genus		BYUC	http://grbio.org/institution/monte-l-bean-life-science-museum
PreservedSpecimen	f6d5f434-d9ff-438d-a9ae-0a33e4e36c9e	Theodore Z. Cook	BYUC 167645	2	Vial	Adult(s)	Female	North America	United States	West Virginia	Wirt	1996-02-21	1996	2	21	52				small river		177		1 mile above jct with Little Kanawha River	Hughes River	Shawn M. Clark	https://orcid.org/0000-0002-5007-0280	Ralph Edward DeWalt	https://orcid.org/0000-0001-9985-9250	2017	iczn	Animalia	Arthropoda	Insecta	Plecoptera	Animalia | Arthropoda | Insecta | Plecoptera | Arctoperlaria | Nemouroidea | Taeniopterygidae	Taeniopterygidae	Taeniopteryx		Taeniopteryx Pictet, 1841	Pictet, 1841	genus		BYUC	http://grbio.org/institution/monte-l-bean-life-science-museum
PreservedSpecimen	6b1d1646-66d1-4423-a324-f3ac61d658bf	Theodore Z. Cook	BYUC 167646	3	Vial	Adult(s)	Male	North America	United States	West Virginia	Wirt	1996-02-21	1996	2	21	52				small river		177		1 mile above jct with Little Kanawha River	Hughes River	Shawn M. Clark	https://orcid.org/0000-0002-5007-0280	Ralph Edward DeWalt	https://orcid.org/0000-0001-9985-9250	2017	iczn	Animalia	Arthropoda	Insecta	Plecoptera	Animalia | Arthropoda | Insecta | Plecoptera | Arctoperlaria | Nemouroidea | Taeniopterygidae | Taeniopteryx	Taeniopterygidae	Taeniopteryx	burksi	Taeniopteryx burksi Ricker & Ross, 1968	Ricker & Ross, 1968	species		BYUC	http://grbio.org/institution/monte-l-bean-life-science-museum
PreservedSpecimen	8a4b9a92-3e62-4246-bf1b-7a43cc09c42d	Theodore Z. Cook	BYUC 167646	25	Vial	Adult(s)	Female	North America	United States	West Virginia	Wirt	1996-02-21	1996	2	21	52				small river		177		1 mile above jct with Little Kanawha River	Hughes River	Shawn M. Clark	https://orcid.org/0000-0002-5007-0280	Ralph Edward DeWalt	https://orcid.org/0000-0001-9985-9250	2017	iczn	Animalia	Arthropoda	Insecta	Plecoptera	Animalia | Arthropoda | Insecta | Plecoptera | Arctoperlaria | Nemouroidea | Taeniopterygidae | Taeniopteryx	Taeniopterygidae	Taeniopteryx	burksi	Taeniopteryx burksi Ricker & Ross, 1968	Ricker & Ross, 1968	species		BYUC	http://grbio.org/institution/monte-l-bean-life-science-museum
PreservedSpecimen	5d3fcdfa-01ea-4eca-b989-03825748bf1e	Theodore Z. Cook	BYUC 167647	13	Vial	Adult(s)	Male	North America	United States	West Virginia	Pendleton	1995-04-04	1995	4	4	94				small river		519		Brushy Run near jct	Seneca Creek	Shawn M. Clark	https://orcid.org/0000-0002-5007-0280	Ralph Edward DeWalt	https://orcid.org/0000-0001-9985-9250	2017	iczn	Animalia	Arthropoda	Insecta	Plecoptera	Animalia | Arthropoda | Insecta | Plecoptera | Arctoperlaria | Nemouroidea | Taeniopterygidae | Taenionema	Taeniopterygidae	Taenionema	atlanticum	Taenionema atlanticum Ricker & Ross, 1975	Ricker & Ross, 1975	species		BYUC	http://grbio.org/institution/monte-l-bean-life-science-museum
PreservedSpecimen	04f6f72c-2dad-41d3-af77-1379cca59099	Theodore Z. Cook	BYUC 167647	11	Vial	Adult(s)	Female	North America	United States	West Virginia	Pendleton	1995-04-04	1995	4	4	94				small river		519		Brushy Run near jct	Seneca Creek	Shawn M. Clark	https://orcid.org/0000-0002-5007-0280	Ralph Edward DeWalt	https://orcid.org/0000-0001-9985-9250	2017	iczn	Animalia	Arthropoda	Insecta	Plecoptera	Animalia | Arthropoda | Insecta | Plecoptera | Arctoperlaria | Nemouroidea | Taeniopterygidae | Taenionema	Taeniopterygidae	Taenionema	atlanticum	Taenionema atlanticum Ricker & Ross, 1975	Ricker & Ross, 1975	species		BYUC	http://grbio.org/institution/monte-l-bean-life-science-museum
PreservedSpecimen	fcf84b88-16af-49d8-9950-d2b249abba62	Theodore Z. Cook	BYUC 167648	4	Vial	Adult(s)	Male	North America	United States	West Virginia	Fayette	1992-02-15	1992	2	15	46				medium stream		356		near Beckwith, Hwy 16	Laurel Creek	Shawn M. Clark	https://orcid.org/0000-0002-5007-0280	Ralph Edward DeWalt	https://orcid.org/0000-0001-9985-9250	2017	iczn	Animalia	Arthropoda	Insecta	Plecoptera	Animalia | Arthropoda | Insecta | Plecoptera | Arctoperlaria | Nemouroidea | Taeniopterygidae | Taeniopteryx	Taeniopterygidae	Taeniopteryx	maura	Taeniopteryx maura (Pictet, 1841)	(Pictet, 1841)	species		BYUC	http://grbio.org/institution/monte-l-bean-life-science-museum
PreservedSpecimen	6cec2cbd-df03-4afe-b895-71ea9deb0e35	Theodore Z. Cook	BYUC 167649	25	Vial	Adult(s)	Female	North America	United States	West Virginia	Fayette	1992-02-15	1992	2	15	46				medium stream		356		near Beckwith, Hwy 16	Laurel Creek	Shawn M. Clark	https://orcid.org/0000-0002-5007-0280	Ralph Edward DeWalt	https://orcid.org/0000-0001-9985-9250	2017	iczn	Animalia	Arthropoda	Insecta	Plecoptera	Animalia | Arthropoda | Insecta | Plecoptera | Arctoperlaria | Nemouroidea | Taeniopterygidae | Taeniopteryx	Taeniopterygidae	Taeniopteryx	maura	Taeniopteryx maura (Pictet, 1841)	(Pictet, 1841)	species		BYUC	http://grbio.org/institution/monte-l-bean-life-science-museum
PreservedSpecimen	7a9e5fc0-1e4a-4a8f-b618-9789a0db5bb0	Theodore Z. Cook	BYUC 167650	10	Vial	Adult(s)	Male	North America	United States	West Virginia	Fayette	1992-02-15	1992	2	15	46				medium river		225		Cotton Hill	New River	Shawn M. Clark	https://orcid.org/0000-0002-5007-0280	Ralph Edward DeWalt	https://orcid.org/0000-0001-9985-9250	2017	iczn	Animalia	Arthropoda	Insecta	Plecoptera	Animalia | Arthropoda | Insecta | Plecoptera | Arctoperlaria | Nemouroidea | Taeniopterygidae | Strophopteryx	Taeniopterygidae	Strophopteryx	fasciata	Strophopteryx fasciata (Burmeister, 1839)	(Burmeister, 1839)	species		BYUC	http://grbio.org/institution/monte-l-bean-life-science-museum
PreservedSpecimen	16bb4118-769c-4568-a38d-5dfb91b64206	Theodore Z. Cook	BYUC 167650	13	Vial	Adult(s)	Female	North America	United States	West Virginia	Fayette	1992-02-15	1992	2	15	46				medium river		225		Cotton Hill	New River	Shawn M. Clark	https://orcid.org/0000-0002-5007-0280	Ralph Edward DeWalt	https://orcid.org/0000-0001-9985-9250	2017	iczn	Animalia	Arthropoda	Insecta	Plecoptera	Animalia | Arthropoda | Insecta | Plecoptera | Arctoperlaria | Nemouroidea | Taeniopterygidae | Strophopteryx	Taeniopterygidae	Strophopteryx	fasciata	Strophopteryx fasciata (Burmeister, 1839)	(Burmeister, 1839)	species		BYUC	http://grbio.org/institution/monte-l-bean-life-science-museum
PreservedSpecimen	062e5454-7cce-44f0-b6c4-988788af10bb	Theodore Z. Cook	BYUC 167651	1	Vial	Adult(s)	Male	North America	United States	West Virginia	Fayette	1992-12-31	1992	12	31	366				medium river		225		Cotton Hill	New River	Shawn M. Clark	https://orcid.org/0000-0002-5007-0280	Ralph Edward DeWalt	https://orcid.org/0000-0001-9985-9250	2017	iczn	Animalia	Arthropoda	Insecta	Plecoptera	Animalia | Arthropoda | Insecta | Plecoptera | Arctoperlaria | Nemouroidea | Taeniopterygidae | Taeniopteryx	Taeniopterygidae	Taeniopteryx	maura	Taeniopteryx maura (Pictet, 1841)	(Pictet, 1841)	species		BYUC	http://grbio.org/institution/monte-l-bean-life-science-museum
PreservedSpecimen	9835718d-9ce8-42f7-9234-8104229edad0	Theodore Z. Cook	BYUC 167652	1	Vial	Adult(s)	Female	North America	United States	West Virginia	Fayette	1992-12-31	1992	12	31	366				medium river		225		Cotton Hill	New River	Shawn M. Clark	https://orcid.org/0000-0002-5007-0280	Ralph Edward DeWalt	https://orcid.org/0000-0001-9985-9250	2017	iczn	Animalia	Arthropoda	Insecta	Plecoptera	Animalia | Arthropoda | Insecta | Plecoptera | Arctoperlaria | Nemouroidea | Taeniopterygidae | Taeniopteryx	Taeniopterygidae	Taeniopteryx	metequi	Taeniopteryx metequi Ricker & Ross, 1968	Ricker & Ross, 1968	species		BYUC	http://grbio.org/institution/monte-l-bean-life-science-museum
PreservedSpecimen	5a8328b4-c890-4750-8d34-cba6514b4788	Theodore Z. Cook	BYUC 167653	2	Vial	Immature		North America	United States	West Virginia	Randolph	1992-03-24	1992	3	24	84				small river		754		Logan Run near jct	Tygart Valley River	Shawn M. Clark	https://orcid.org/0000-0002-5007-0280	Ralph Edward DeWalt	https://orcid.org/0000-0001-9985-9250	2017	iczn	Animalia	Arthropoda	Insecta	Plecoptera	Animalia | Arthropoda | Insecta | Plecoptera | Arctoperlaria | Nemouroidea | Taeniopterygidae | Taenionema	Taeniopterygidae	Taenionema	atlanticum	Taenionema atlanticum Ricker & Ross, 1975	Ricker & Ross, 1975	species		BYUC	http://grbio.org/institution/monte-l-bean-life-science-museum
PreservedSpecimen	68d868a8-e859-4e4b-8de0-bad165a4d834	Theodore Z. Cook	BYUC 167654	2	Vial	Adult(s)	Male	North America	United States	West Virginia	Raleigh	1991-03-06	1991	3	6	65				medium river		351		Hwy 41, New River Gorge	New River	Richard W. Baumann | Shawn M. Clark	https://orcid.org/0000-0003-0838-4080 | https://orcid.org/0000-0002-5007-0280	Ralph Edward DeWalt	https://orcid.org/0000-0001-9985-9250	2017	iczn	Animalia	Arthropoda	Insecta	Plecoptera	Animalia | Arthropoda | Insecta | Plecoptera | Arctoperlaria | Nemouroidea | Taeniopterygidae | Strophopteryx	Taeniopterygidae	Strophopteryx	fasciata	Strophopteryx fasciata (Burmeister, 1839)	(Burmeister, 1839)	species		BYUC	http://grbio.org/institution/monte-l-bean-life-science-museum
PreservedSpecimen	350c4316-6d5a-4810-9b85-db57467d4cde	Theodore Z. Cook	BYUC 167654	3	Vial	Adult(s)	Female	North America	United States	West Virginia	Raleigh	1991-03-06	1991	3	6	65				medium river		351		Hwy 41, New River Gorge	New River	Shawn M. Clark	https://orcid.org/0000-0002-5007-0280	Ralph Edward DeWalt	https://orcid.org/0000-0001-9985-9250	2017	iczn	Animalia	Arthropoda	Insecta	Plecoptera	Animalia | Arthropoda | Insecta | Plecoptera | Arctoperlaria | Nemouroidea | Taeniopterygidae | Strophopteryx	Taeniopterygidae	Strophopteryx	fasciata	Strophopteryx fasciata (Burmeister, 1839)	(Burmeister, 1839)	species		BYUC	http://grbio.org/institution/monte-l-bean-life-science-museum
PreservedSpecimen	856f14b9-eedc-40a5-89ab-d4c152afce62	Theodore Z. Cook	BYUC 167655	11	Vial	Adult(s)	Male	North America	United States	West Virginia	Kanawha	1992-12-31	1992	12	31	366				medium river		172		near jct. Kanawha River	Elk River	Shawn M. Clark	https://orcid.org/0000-0002-5007-0280	Ralph Edward DeWalt	https://orcid.org/0000-0001-9985-9250	2017	iczn	Animalia	Arthropoda	Insecta	Plecoptera	Animalia | Arthropoda | Insecta | Plecoptera | Arctoperlaria | Nemouroidea | Taeniopterygidae | Taeniopteryx	Taeniopterygidae	Taeniopteryx	burksi	Taeniopteryx burksi Ricker & Ross, 1968	Ricker & Ross, 1968	species		BYUC	http://grbio.org/institution/monte-l-bean-life-science-museum
PreservedSpecimen	ead2076c-17fa-4be7-a658-66c1e04832d1	Theodore Z. Cook	BYUC 167656	9	Vial	Adult(s)	Female	North America	United States	West Virginia	Kanawha	1993-02-12	1993	2	12	43				medium river		172		near jct. Kanawha River	Elk River	Shawn M. Clark	https://orcid.org/0000-0002-5007-0280	Ralph Edward DeWalt	https://orcid.org/0000-0001-9985-9250	2017	iczn	Animalia	Arthropoda	Insecta	Plecoptera	Animalia | Arthropoda | Insecta | Plecoptera | Arctoperlaria | Nemouroidea | Taeniopterygidae | Taeniopteryx	Taeniopterygidae	Taeniopteryx	burksi	Taeniopteryx burksi Ricker & Ross, 1968	Ricker & Ross, 1968	species		BYUC	http://grbio.org/institution/monte-l-bean-life-science-museum
PreservedSpecimen	92a45cf1-9695-4c44-8cab-64e4e4a7c4b7	Theodore Z. Cook	BYUC 167657	2	Vial	Adult(s)	Male	North America	United States	West Virginia	Mercer	1991-03-08	1991	3	8	67				small river		597		Hwy 19, Camp Creek	Camp Creek	Richard W. Baumann | Ralph F. Kirchner	https://orcid.org/0000-0003-0838-4080	Richard W. Baumann	https://orcid.org/0000-0003-0838-4080	1991	iczn	Animalia	Arthropoda	Insecta	Plecoptera	Animalia | Arthropoda | Insecta | Plecoptera | Arctoperlaria | Nemouroidea | Taeniopterygidae | Taenionema	Taeniopterygidae	Taenionema	atlanticum	Taenionema atlanticum Ricker & Ross, 1975	Ricker & Ross, 1975	species		BYUC	http://grbio.org/institution/monte-l-bean-life-science-museum
PreservedSpecimen	192b29c9-1463-477f-9c4b-da43119b9c49	Theodore Z. Cook	BYUC 167658	2	Vial	Adult(s)	Male	North America	United States	West Virginia	Pocahontas	1987-03-07	1987	3	7	66				medium river		644		at Marlinton Rt 39	Greenbrier River	Ralph F. Kirchner		Boris C. Kondratieff	Q21337717	1987	iczn	Animalia	Arthropoda	Insecta	Plecoptera	Animalia | Arthropoda | Insecta | Plecoptera | Arctoperlaria | Nemouroidea | Taeniopterygidae | Oemopteryx	Taeniopterygidae	Oemopteryx	glacialis	Oemopteryx glacialis (Barnston, 1848)	(Barnston, 1848)	species		BYUC	http://grbio.org/institution/monte-l-bean-life-science-museum
PreservedSpecimen	2cf6fa5c-6043-42bd-8e64-39220d388a47	Theodore Z. Cook	BYUC 167659	11	Vial	Adult(s)	Male	North America	United States	West Virginia	Randolph	1995-04-04	1995	4	4	94				small river		718		Horsecamp Run near Harman		Shawn M. Clark	https://orcid.org/0000-0002-5007-0280	Ralph Edward DeWalt	https://orcid.org/0000-0001-9985-9250	2017	iczn	Animalia	Arthropoda	Insecta	Plecoptera	Animalia | Arthropoda | Insecta | Plecoptera | Arctoperlaria | Nemouroidea | Taeniopterygidae | Taenionema	Taeniopterygidae	Taenionema	atlanticum	Taenionema atlanticum Ricker & Ross, 1975	Ricker & Ross, 1975	species		BYUC	http://grbio.org/institution/monte-l-bean-life-science-museum
PreservedSpecimen	9a1c5c14-a874-483c-a167-1549fd0d8679	Theodore Z. Cook	BYUC 167659	7	Vial	Adult(s)	Female	North America	United States	West Virginia	Randolph	1995-04-04	1995	4	4	94				small river		718		Horsecamp Run near Harman		Shawn M. Clark	https://orcid.org/0000-0002-5007-0280	Ralph Edward DeWalt	https://orcid.org/0000-0001-9985-9250	2017	iczn	Animalia	Arthropoda	Insecta	Plecoptera	Animalia | Arthropoda | Insecta | Plecoptera | Arctoperlaria | Nemouroidea | Taeniopterygidae | Taenionema	Taeniopterygidae	Taenionema	atlanticum	Taenionema atlanticum Ricker & Ross, 1975	Ricker & Ross, 1975	species		BYUC	http://grbio.org/institution/monte-l-bean-life-science-museum
PreservedSpecimen	f8bb876d-4cc8-43a2-a6f0-3643f9431cf9	Theodore Z. Cook	BYUC 167660	1	Vial	Adult(s)	Male	North America	United States	West Virginia	Kanawha	1994-02-14	1994	2	14	45				small river		172		Charleston	Elk River	L. Wright		Ralph Edward DeWalt	https://orcid.org/0000-0001-9985-9250	2017	iczn	Animalia	Arthropoda	Insecta	Plecoptera	Animalia | Arthropoda | Insecta | Plecoptera | Arctoperlaria | Nemouroidea | Taeniopterygidae | Taeniopteryx	Taeniopterygidae	Taeniopteryx	burksi	Taeniopteryx burksi Ricker & Ross, 1968	Ricker & Ross, 1968	species		BYUC	http://grbio.org/institution/monte-l-bean-life-science-museum
PreservedSpecimen	4fe24165-9f4a-483a-9f1f-9af1e6084783	Theodore Z. Cook	BYUC 167661	1	Vial	Adult(s)	Female	North America	United States	West Virginia	Marion	1994-06-15	1994	6	15	166						263		Whitehall		Shawn M. Clark	https://orcid.org/0000-0002-5007-0280	Ralph Edward DeWalt	https://orcid.org/0000-0001-9985-9250	2017	iczn	Animalia	Arthropoda	Insecta	Plecoptera	Animalia | Arthropoda | Insecta | Plecoptera | Arctoperlaria | Perloidea | Perlidae | Acroneuria	Perlidae	Acroneuria	abnormis	Acroneuria abnormis (Newman, 1838)	(Newman, 1838)	species		BYUC	http://grbio.org/institution/monte-l-bean-life-science-museum
PreservedSpecimen	a5d020a7-6b15-4c4a-9023-a0bd12104b1a	Theodore Z. Cook	BYUC 167662	1	Vial	Adult(s)	Female	North America	United States	West Virginia	Marion	1994-06-15	1994	6	15	166						263		Whitehall		Shawn M. Clark	https://orcid.org/0000-0002-5007-0280	Ralph Edward DeWalt	https://orcid.org/0000-0001-9985-9250	2017	iczn	Animalia	Arthropoda	Insecta	Plecoptera	Animalia | Arthropoda | Insecta | Plecoptera | Arctoperlaria | Perloidea | Perlidae | Acroneuria	Perlidae	Acroneuria	frisoni	Acroneuria frisoni Stark & Brown, 1991	Stark & Brown, 1991	species		BYUC	http://grbio.org/institution/monte-l-bean-life-science-museum
PreservedSpecimen	ee7a4ee3-c9b5-44db-bcd6-63c26ba6076a	Theodore Z. Cook	BYUC 167663	1	Vial	Adult(s)	Male	North America	United States	West Virginia	Raleigh	1993-06-08	1993	6	8	159				small river		591		at jct. Pinch Creek	Glade Creek	Shawn M. Clark	https://orcid.org/0000-0002-5007-0280	Ralph Edward DeWalt	https://orcid.org/0000-0001-9985-9250	2017	iczn	Animalia	Arthropoda	Insecta	Plecoptera	Animalia | Arthropoda | Insecta | Plecoptera | Arctoperlaria | Perloidea | Perlidae | Acroneuria	Perlidae	Acroneuria	abnormis	Acroneuria abnormis (Newman, 1838)	(Newman, 1838)	species		BYUC	http://grbio.org/institution/monte-l-bean-life-science-museum
PreservedSpecimen	ec2d04a7-75d5-48bb-a72d-31f4e59438a9	Theodore Z. Cook	BYUC 167664	5	Vial	Immature		North America	United States	West Virginia	Pendleton	1995-04-04	1995	4	4	94				medium stream		630			Briery Gap Run	Shawn M. Clark	https://orcid.org/0000-0002-5007-0280	Ralph Edward DeWalt	https://orcid.org/0000-0001-9985-9250	2017	iczn	Animalia	Arthropoda	Insecta	Plecoptera	Animalia | Arthropoda | Insecta | Plecoptera | Arctoperlaria | Perloidea | Perlodidae | Perlodinae	Perlodidae	Malirekus		Malirekus Ricker, 1952	Ricker, 1952	genus		BYUC	http://grbio.org/institution/monte-l-bean-life-science-museum
PreservedSpecimen	814665b0-ad12-4065-88e2-04dead2aa656	Theodore Z. Cook	BYUC 167665	1	Vial	Adult(s)	Female	North America	United States	West Virginia	Pocahontas	1998-06-10	1998	6	10	161						1240		Snowshoe		Laura Torres-Miller		Ralph Edward DeWalt	https://orcid.org/0000-0001-9985-9250	2017	iczn	Animalia	Arthropoda	Insecta	Plecoptera	Animalia | Arthropoda | Insecta | Plecoptera | Arctoperlaria | Perloidea | Perlidae | Acroneuria	Perlidae	Acroneuria	carolinensis	Acroneuria carolinensis (Banks, 1905)	(Banks, 1905)	species		BYUC	http://grbio.org/institution/monte-l-bean-life-science-museum
PreservedSpecimen	ad9633ad-0c43-44d2-9cb2-693c0ec90615	Theodore Z. Cook	BYUC 167666	1	Vial	Adult(s)	Female	North America	United States	West Virginia	Fayette	1996-06-06	1996	6	6	158				medium stream		379		near junction New River	Buffalo Creek	Shawn M. Clark	https://orcid.org/0000-0002-5007-0280	Ralph Edward DeWalt	https://orcid.org/0000-0001-9985-9250	2017	iczn	Animalia	Arthropoda	Insecta	Plecoptera	Animalia | Arthropoda | Insecta | Plecoptera | Arctoperlaria | Perloidea | Perlidae | Acroneuria	Perlidae	Acroneuria	carolinensis	Acroneuria carolinensis (Banks, 1905)	(Banks, 1905)	species		BYUC	http://grbio.org/institution/monte-l-bean-life-science-museum
PreservedSpecimen	92478f46-2bf3-4e53-a1da-e638fe633356	Theodore Z. Cook	BYUC 167667	1	Vial	Adult(s)	Male	North America	United States	West Virginia	Nicholas	1993-08-31	1993	8	31	243						664		Richwood		S. F. Hutchinson		Ralph Edward DeWalt	https://orcid.org/0000-0001-9985-9250	2017	iczn	Animalia	Arthropoda	Insecta	Plecoptera	Animalia | Arthropoda | Insecta | Plecoptera | Arctoperlaria | Perloidea | Perlidae | Paragnetina	Perlidae	Paragnetina	immarginata	Paragnetina immarginata (Say, 1823)	(Say, 1823)	species		BYUC	http://grbio.org/institution/monte-l-bean-life-science-museum
PreservedSpecimen	ef66d942-2e38-4a9f-aafa-b1c3999cbc50	Theodore Z. Cook	BYUC 167668	1	Vial	Adult(s)	Male	North America	United States	West Virginia	Putnam	1994-06-23	1994	6	23	174						287				Shawn M. Clark	https://orcid.org/0000-0002-5007-0280	Ralph Edward DeWalt	https://orcid.org/0000-0001-9985-9250	2017	iczn	Animalia	Arthropoda	Insecta	Plecoptera	Animalia | Arthropoda | Insecta | Plecoptera | Arctoperlaria | Perloidea | Perlidae	Perlidae	Perlesta		Perlesta Banks, 1906	Banks, 1906	genus		BYUC	http://grbio.org/institution/monte-l-bean-life-science-museum
PreservedSpecimen	a2a8582a-43fb-443a-9639-6e7caba01826	Theodore Z. Cook	BYUC 167669	1	Vial	Adult(s)	Male	North America	United States	West Virginia	Kanawha	1994-06-20	1994	6	20	171				small stream		273			tributary to Middlelick Branch	Shawn M. Clark	https://orcid.org/0000-0002-5007-0280	Ralph Edward DeWalt	https://orcid.org/0000-0001-9985-9250	2017	iczn	Animalia	Arthropoda	Insecta	Plecoptera	Animalia | Arthropoda | Insecta | Plecoptera | Arctoperlaria | Perloidea | Perlodidae | Perlodinae	Perlodidae	Remenus		Remenus Ricker, 1952	Ricker, 1952	genus		BYUC	http://grbio.org/institution/monte-l-bean-life-science-museum
PreservedSpecimen	cca797e1-ce51-4ab5-886f-2d23a5de3153	Theodore Z. Cook	BYUC 167670	1	Vial	Adult(s)	Male	North America	United States	West Virginia	Gilmer	1994-06-15	1994	6	15	166				medium stream		226		Park View Trail	small tributary to Cedar Creek	Shawn M. Clark	https://orcid.org/0000-0002-5007-0280	Ralph Edward DeWalt	https://orcid.org/0000-0001-9985-9250	2017	iczn	Animalia	Arthropoda	Insecta	Plecoptera	Animalia | Arthropoda | Insecta | Plecoptera | Arctoperlaria | Perloidea | Perlidae | Perlesta	Perlidae	Perlesta	teaysia	Perlesta teaysia Kirchner & Kondratieff, 1997	Kirchner & Kondratieff, 1997	species		BYUC	http://grbio.org/institution/monte-l-bean-life-science-museum
PreservedSpecimen	eef45775-7a49-4948-b936-d08c118f3889	Theodore Z. Cook	BYUC 167670	1	Vial	Adult(s)	Female	North America	United States	West Virginia	Gilmer	1994-06-15	1994	6	15	166				medium stream		226		Park View Trail	small tributary to Cedar Creek	Shawn M. Clark	https://orcid.org/0000-0002-5007-0280	Ralph Edward DeWalt	https://orcid.org/0000-0001-9985-9250	2017	iczn	Animalia	Arthropoda	Insecta	Plecoptera	Animalia | Arthropoda | Insecta | Plecoptera | Arctoperlaria | Perloidea | Perlidae | Perlesta	Perlidae	Perlesta	teaysia	Perlesta teaysia Kirchner & Kondratieff, 1997	Kirchner & Kondratieff, 1997	species		BYUC	http://grbio.org/institution/monte-l-bean-life-science-museum
PreservedSpecimen	d34ccaac-431b-48b9-9b96-cb1a21037c33	Theodore Z. Cook	BYUC 167671	1	Vial	Adult(s)	Male	North America	United States	West Virginia	Fayette	1994-06-26	1994	6	26	177				large river		256		at Fayette Station	New River	Shawn M. Clark	https://orcid.org/0000-0002-5007-0280	Ralph Edward DeWalt	https://orcid.org/0000-0001-9985-9250	2017	iczn	Animalia	Arthropoda	Insecta	Plecoptera	Animalia | Arthropoda | Insecta | Plecoptera | Arctoperlaria | Perloidea | Perlidae | Neoperla	Perlidae	Neoperla	coosa	Neoperla coosa Smith & Stark, 1998	Smith & Stark, 1998	species		BYUC	http://grbio.org/institution/monte-l-bean-life-science-museum
PreservedSpecimen	bd8ddad1-4021-4954-8ad3-30de54d66a52	Theodore Z. Cook	BYUC 167671	4	Vial	Adult(s)	Female	North America	United States	West Virginia	Fayette	1994-06-26	1994	6	26	177				large river		256		at Fayette Station	New River	Shawn M. Clark	https://orcid.org/0000-0002-5007-0280	Ralph Edward DeWalt	https://orcid.org/0000-0001-9985-9250	2017	iczn	Animalia	Arthropoda	Insecta	Plecoptera	Animalia | Arthropoda | Insecta | Plecoptera | Arctoperlaria | Perloidea | Perlidae | Neoperla	Perlidae	Neoperla	coosa	Neoperla coosa Smith & Stark, 1998	Smith & Stark, 1998	species		BYUC	http://grbio.org/institution/monte-l-bean-life-science-museum
PreservedSpecimen	a5ab9f03-469c-44d9-9398-0ddb6fa284b2	Theodore Z. Cook	BYUC 167672	4	Vial	Adult(s)	Male	North America	United States	West Virginia	Nicholas	1992-07-20	1992	7	20	202						664		Richwood		S. F. Hutchinson		Ralph Edward DeWalt	https://orcid.org/0000-0001-9985-9250	2017	iczn	Animalia	Arthropoda	Insecta	Plecoptera	Animalia | Arthropoda | Insecta | Plecoptera | Arctoperlaria | Perloidea | Perlidae | Paragnetina	Perlidae	Paragnetina	immarginata	Paragnetina immarginata (Say, 1823)	(Say, 1823)	species		BYUC	http://grbio.org/institution/monte-l-bean-life-science-museum
PreservedSpecimen	e8da5838-5461-4949-9115-a390ffc51d79	Theodore Z. Cook	BYUC 167673	1	Vial	Adult(s)	Male	North America	United States	West Virginia	Raleigh	1994-06-10	1994	6	10	161				medium river		358		Terry Junction	New River	Shawn M. Clark	https://orcid.org/0000-0002-5007-0280	Ralph Edward DeWalt	https://orcid.org/0000-0001-9985-9250	2017	iczn	Animalia	Arthropoda	Insecta	Plecoptera	Animalia | Arthropoda | Insecta | Plecoptera | Arctoperlaria | Perloidea | Perlidae | Perlesta	Perlidae	Perlesta	placida	Perlesta placida (Hagen, 1861)	(Hagen, 1861)	species		BYUC	http://grbio.org/institution/monte-l-bean-life-science-museum
PreservedSpecimen	2c5f0002-280a-41c4-9782-954e009657bf	Theodore Z. Cook	BYUC 167674	6	Vial	Adult(s)	Male	North America	United States	West Virginia	Raleigh	1994-06-10	1994	6	10	161				medium river		358		Terry Junction	New River	Shawn M. Clark	https://orcid.org/0000-0002-5007-0280	Ralph Edward DeWalt	https://orcid.org/0000-0001-9985-9250	2017	iczn	Animalia	Arthropoda	Insecta	Plecoptera	Animalia | Arthropoda | Insecta | Plecoptera | Arctoperlaria | Perloidea | Perlidae | Neoperla	Perlidae	Neoperla	coosa	Neoperla coosa Smith & Stark, 1998	Smith & Stark, 1998	species		BYUC	http://grbio.org/institution/monte-l-bean-life-science-museum
PreservedSpecimen	09d51a13-2e9b-4823-a0bd-093cfcafcdbb	Theodore Z. Cook	BYUC 167675	2	Vial	Adult(s)	Male	North America	United States	West Virginia	Raleigh	1994-06-10	1994	6	10	161				medium river		358		Terry Junction	New River	Shawn M. Clark	https://orcid.org/0000-0002-5007-0280	Ralph Edward DeWalt	https://orcid.org/0000-0001-9985-9250	2017	iczn	Animalia	Arthropoda	Insecta	Plecoptera	Animalia | Arthropoda | Insecta | Plecoptera | Arctoperlaria | Perloidea | Perlidae | Neoperla	Perlidae	Neoperla	stewarti	Neoperla stewarti Stark & Baumann, 1978	Stark & Baumann, 1978	species		BYUC	http://grbio.org/institution/monte-l-bean-life-science-museum
PreservedSpecimen	472017f9-e95c-4ccc-ad85-bbee793ac2fa	Theodore Z. Cook	BYUC 167676	1	Vial	Adult(s)	Male	North America	United States	West Virginia	Hampshire	1991-05-09	1991	5	9	129				medium river		171		Hwy 3, 1 mi E of Millesons	South Branch Potomac River	Shawn M. Clark	https://orcid.org/0000-0002-5007-0280	Ralph Edward DeWalt	https://orcid.org/0000-0001-9985-9250	2017	iczn	Animalia	Arthropoda	Insecta	Plecoptera	Animalia | Arthropoda | Insecta | Plecoptera | Arctoperlaria | Perloidea | Perlidae | Perlinella	Perlidae	Perlinella	ephyre	Perlinella ephyre (Newman, 1839)	(Newman, 1839)	species		BYUC	http://grbio.org/institution/monte-l-bean-life-science-museum
PreservedSpecimen	97ca7b82-ccdb-4ae1-8549-fa72da92a862	Theodore Z. Cook	BYUC 167677	1	Vial	Adult(s)	Female	North America	United States	West Virginia	Jefferson	1996-06-17	1996	6	17	169				large river		145		Meyerstown	Shenandoah River	I. King		Ralph Edward DeWalt	https://orcid.org/0000-0001-9985-9250	2017	iczn	Animalia	Arthropoda	Insecta	Plecoptera	Animalia | Arthropoda | Insecta | Plecoptera | Arctoperlaria | Perloidea | Perlidae | Agnetina	Perlidae	Agnetina	capitata	Agnetina capitata (Pictet, 1841)	(Pictet, 1841)	species		BYUC	http://grbio.org/institution/monte-l-bean-life-science-museum
PreservedSpecimen	3faa923c-61ce-4a8c-b463-3aee56993d95	Theodore Z. Cook	BYUC 167678	2	Vial	Adult(s)	Female	North America	United States	West Virginia	Jefferson	1991-06-17	1991	6	17	168				large river		145		Meyerstown	Shenandoah River	I. King		Ralph Edward DeWalt	https://orcid.org/0000-0001-9985-9250	2017	iczn	Animalia	Arthropoda	Insecta	Plecoptera	Animalia | Arthropoda | Insecta | Plecoptera | Arctoperlaria | Perloidea | Perlidae	Perlidae	Agnetina		Agnetina Klapálek, 1907	Klapálek, 1907	genus		BYUC	http://grbio.org/institution/monte-l-bean-life-science-museum
PreservedSpecimen	f40e65b3-80d7-4eae-9ee3-6cb8f41e63dc	Theodore Z. Cook	BYUC 167679	3	Vial	Adult(s)	Male	North America	United States	West Virginia	Jefferson	1991-06-17	1991	6	17	168				large river		145		Meyerstown	Shenandoah River	I. King		Ralph Edward DeWalt	https://orcid.org/0000-0001-9985-9250	2017	iczn	Animalia	Arthropoda	Insecta	Plecoptera	Animalia | Arthropoda | Insecta | Plecoptera | Arctoperlaria | Perloidea | Perlidae | Acroneuria	Perlidae	Acroneuria	arenosa	Acroneuria arenosa (Pictet, 1841)	(Pictet, 1841)	species		BYUC	http://grbio.org/institution/monte-l-bean-life-science-museum
PreservedSpecimen	2b8b5975-c208-4fb5-988a-f1af57a0942e	Theodore Z. Cook	BYUC 167679	3	Vial	Adult(s)	Female	North America	United States	West Virginia	Jefferson	1991-06-17	1991	6	17	168				large river		145		Meyerstown	Shenandoah River	I. King		Ralph Edward DeWalt	https://orcid.org/0000-0001-9985-9250	2017	iczn	Animalia	Arthropoda	Insecta	Plecoptera	Animalia | Arthropoda | Insecta | Plecoptera | Arctoperlaria | Perloidea | Perlidae | Acroneuria	Perlidae	Acroneuria	arenosa	Acroneuria arenosa (Pictet, 1841)	(Pictet, 1841)	species		BYUC	http://grbio.org/institution/monte-l-bean-life-science-museum
PreservedSpecimen	cca4a8c3-d687-4de9-82ba-e15aae1ecd85	Theodore Z. Cook	BYUC 167680	1	Vial	Adult(s)	Male	North America	United States	West Virginia	Hampshire	1975-03-18	1975	3	18	77				small river		237		North River Mills, Hwy 50	North River	Richard W. Baumann | Oliver S. Flint Jr.	https://orcid.org/0000-0003-0838-4080 | Q21283508	Ralph Edward DeWalt	https://orcid.org/0000-0001-9985-9250	2017	iczn	Animalia	Arthropoda	Insecta	Plecoptera	Animalia | Arthropoda | Insecta | Plecoptera | Arctoperlaria | Nemouroidea | Taeniopterygidae | Taeniopteryx	Taeniopterygidae	Taeniopteryx	burksi	Taeniopteryx burksi Ricker & Ross, 1968	Ricker & Ross, 1968	species		BYUC	http://grbio.org/institution/monte-l-bean-life-science-museum
PreservedSpecimen	a1116791-2e89-4fc8-8f21-4323993292c7	Theodore Z. Cook	BYUC 167681	1	Vial	Adult(s)	Male	North America	United States	West Virginia	Randolph	1995-04-04	1995	4	4	94				small river		672		Bowden	Shavers Fork of Cheat River	Shawn M. Clark	https://orcid.org/0000-0002-5007-0280	Ralph Edward DeWalt	https://orcid.org/0000-0001-9985-9250	2017	iczn	Animalia	Arthropoda	Insecta	Plecoptera	Animalia | Arthropoda | Insecta | Plecoptera | Arctoperlaria | Nemouroidea | Leuctridae | Paraleuctra	Leuctridae	Paraleuctra	sara	Paraleuctra sara (Claassen, 1937)	(Claassen, 1937)	species		BYUC	http://grbio.org/institution/monte-l-bean-life-science-museum
PreservedSpecimen	f2b0626a-bded-498f-94a7-e59de58ad6e3	Theodore Z. Cook	BYUC 167681	2	Vial	Adult(s)	Female	North America	United States	West Virginia	Randolph	1995-04-04	1995	4	4	94				small river		672		Bowden	Shavers Fork of Cheat River	Shawn M. Clark	https://orcid.org/0000-0002-5007-0280	Ralph Edward DeWalt	https://orcid.org/0000-0001-9985-9250	2017	iczn	Animalia	Arthropoda	Insecta	Plecoptera	Animalia | Arthropoda | Insecta | Plecoptera | Arctoperlaria | Nemouroidea | Leuctridae | Paraleuctra	Leuctridae	Paraleuctra	sara	Paraleuctra sara (Claassen, 1937)	(Claassen, 1937)	species		BYUC	http://grbio.org/institution/monte-l-bean-life-science-museum
PreservedSpecimen	0a195ec1-d00e-44e5-9a81-f67ef9e3724d	Theodore Z. Cook	BYUC 167682	1	Vial	Adult(s)	Male	North America	United States	West Virginia	Hampshire	1975-03-18	1975	3	18	77				small river		237		North River Mills, Hwy 50	North River	Richard W. Baumann | Oliver S. Flint Jr.	https://orcid.org/0000-0003-0838-4080 | Q21283508	Ralph Edward DeWalt	https://orcid.org/0000-0001-9985-9250	2017	iczn	Animalia	Arthropoda	Insecta	Plecoptera	Animalia | Arthropoda | Insecta | Plecoptera | Arctoperlaria | Nemouroidea | Taeniopterygidae | Strophopteryx	Taeniopterygidae	Strophopteryx	fasciata	Strophopteryx fasciata (Burmeister, 1839)	(Burmeister, 1839)	species		BYUC	http://grbio.org/institution/monte-l-bean-life-science-museum
PreservedSpecimen	0aaa9a63-64a7-4927-886c-b78708b441c0	Theodore Z. Cook	BYUC 167683	10	Vial	Adult(s)	Female	North America	United States	West Virginia	Hampshire	1975-03-18	1975	3	18	77				small river		237		North River Mills, Hwy 50	North River	Richard W. Baumann | Oliver S. Flint Jr.	https://orcid.org/0000-0003-0838-4080 | Q21283508	Ralph Edward DeWalt	https://orcid.org/0000-0001-9985-9250	2017	iczn	Animalia	Arthropoda	Insecta	Plecoptera	Animalia | Arthropoda | Insecta | Plecoptera | Arctoperlaria | Nemouroidea | Taeniopterygidae	Taeniopterygidae	Taeniopteryx		Taeniopteryx Pictet, 1841	Pictet, 1841	genus		BYUC	http://grbio.org/institution/monte-l-bean-life-science-museum
PreservedSpecimen	0faf3e75-0c99-4936-a843-473d94adef2b	Theodore Z. Cook	BYUC 167684	19	Vial	Immature		North America	United States	West Virginia	Pocahontas	1990-02-16	1990	2	16	47				medium river		644		at Marlinton Rt 39	Greenbrier River	Kenneth W. Stewart	Q111609140	Ralph Edward DeWalt	https://orcid.org/0000-0001-9985-9250	2017	iczn	Animalia	Arthropoda	Insecta	Plecoptera	Animalia | Arthropoda | Insecta | Plecoptera | Arctoperlaria | Nemouroidea | Taeniopterygidae | Oemopteryx	Taeniopterygidae	Oemopteryx	glacialis	Oemopteryx glacialis (Barnston, 1848)	(Barnston, 1848)	species		BYUC	http://grbio.org/institution/monte-l-bean-life-science-museum
PreservedSpecimen	ce714eb6-2bd3-4429-818b-72d2c636f1de	Theodore Z. Cook	BYUC 167685	1	Vial	Adult(s)	Male	North America	United States	West Virginia	Kanawha	1991-01-30	1991	1	30	30						181		Guthrie		Shawn M. Clark	https://orcid.org/0000-0002-5007-0280	Ralph Edward DeWalt	https://orcid.org/0000-0001-9985-9250	2017	iczn	Animalia	Arthropoda	Insecta	Plecoptera	Animalia | Arthropoda | Insecta | Plecoptera | Arctoperlaria | Nemouroidea | Taeniopterygidae | Taeniopteryx	Taeniopterygidae	Taeniopteryx	burksi	Taeniopteryx burksi Ricker & Ross, 1968	Ricker & Ross, 1968	species		BYUC	http://grbio.org/institution/monte-l-bean-life-science-museum
PreservedSpecimen	0f61a08d-9d66-4c28-ad97-7417bb178a5f	Theodore Z. Cook	BYUC 167686	9	Vial	Adult(s)	Male	North America	United States	West Virginia	Fayette	1998-01-27	1998	1	27	27				medium stream		472		at Harvey	Dunloup Creek	Shawn M. Clark	https://orcid.org/0000-0002-5007-0280	Ralph Edward DeWalt	https://orcid.org/0000-0001-9985-9250	2017	iczn	Animalia	Arthropoda	Insecta	Plecoptera	Animalia | Arthropoda | Insecta | Plecoptera | Arctoperlaria | Nemouroidea | Taeniopterygidae | Taeniopteryx	Taeniopterygidae	Taeniopteryx	maura	Taeniopteryx maura (Pictet, 1841)	(Pictet, 1841)	species		BYUC	http://grbio.org/institution/monte-l-bean-life-science-museum
PreservedSpecimen	f68d6833-d257-4fa9-8b15-b8f06e0b1b1d	Theodore Z. Cook	BYUC 167686	7	Vial	Adult(s)	Female	North America	United States	West Virginia	Fayette	1998-01-27	1998	1	27	27				medium stream		472		at Harvey	Dunloup Creek	Shawn M. Clark	https://orcid.org/0000-0002-5007-0280	Ralph Edward DeWalt	https://orcid.org/0000-0001-9985-9250	2017	iczn	Animalia	Arthropoda	Insecta	Plecoptera	Animalia | Arthropoda | Insecta | Plecoptera | Arctoperlaria | Nemouroidea | Taeniopterygidae | Taeniopteryx	Taeniopterygidae	Taeniopteryx	maura	Taeniopteryx maura (Pictet, 1841)	(Pictet, 1841)	species		BYUC	http://grbio.org/institution/monte-l-bean-life-science-museum
PreservedSpecimen	45d17977-39c9-40a2-b011-190b26831b24	Theodore Z. Cook	BYUC 167687	1	Vial	Adult(s)	Male	North America	United States	West Virginia	Kanawha	1991-02-21	1991	2	21	52						181		Guthrie		Shawn M. Clark	https://orcid.org/0000-0002-5007-0280	Ralph Edward DeWalt	https://orcid.org/0000-0001-9985-9250	2017	iczn	Animalia	Arthropoda	Insecta	Plecoptera	Animalia | Arthropoda | Insecta | Plecoptera | Arctoperlaria | Nemouroidea | Taeniopterygidae | Taeniopteryx	Taeniopterygidae	Taeniopteryx	burksi	Taeniopteryx burksi Ricker & Ross, 1968	Ricker & Ross, 1968	species		BYUC	http://grbio.org/institution/monte-l-bean-life-science-museum
PreservedSpecimen	3e85189f-c7aa-4435-a326-28555a31887e	Theodore Z. Cook	BYUC 167688	3	Vial	Adult(s)	Female	North America	United States	West Virginia	Clay	1991-02-09	1991	2	9	40				small river		263		Big Otter	Big Otter Creek	Shawn M. Clark	https://orcid.org/0000-0002-5007-0280	Ralph Edward DeWalt	https://orcid.org/0000-0001-9985-9250	2017	iczn	Animalia	Arthropoda	Insecta	Plecoptera	Animalia | Arthropoda | Insecta | Plecoptera | Arctoperlaria | Nemouroidea | Taeniopterygidae | Taeniopteryx	Taeniopterygidae	Taeniopteryx	metequi	Taeniopteryx metequi Ricker & Ross, 1968	Ricker & Ross, 1968	species		BYUC	http://grbio.org/institution/monte-l-bean-life-science-museum
PreservedSpecimen	5ed91398-fe38-4a72-9e86-c4fe8c465841	Theodore Z. Cook	BYUC 167689	1	Vial	Adult(s)	Male	North America	United States	West Virginia	Roane	1991-02-09	1991	2	9	40				medium stream		205		Hwy 29 Left Hand Run near jct	Big Sandy Creek	Shawn M. Clark	https://orcid.org/0000-0002-5007-0280	Ralph Edward DeWalt	https://orcid.org/0000-0001-9985-9250	2017	iczn	Animalia	Arthropoda	Insecta	Plecoptera	Animalia | Arthropoda | Insecta | Plecoptera | Arctoperlaria | Nemouroidea | Taeniopterygidae | Taeniopteryx	Taeniopterygidae	Taeniopteryx	parvula	Taeniopteryx parvula Banks, 1918	Banks, 1918	species		BYUC	http://grbio.org/institution/monte-l-bean-life-science-museum
PreservedSpecimen	1a9ee83a-d717-4839-9fcb-f6c6b5220173	Theodore Z. Cook	BYUC 167690	2	Vial	Adult(s)	Male	North America	United States	West Virginia	Tucker	1989-05-27	1989	5	27	147						956		Canaan Valley		Laura Torres-Miller		Ralph Edward DeWalt	https://orcid.org/0000-0001-9985-9250	2017	iczn	Animalia	Arthropoda	Insecta	Plecoptera	Animalia | Arthropoda | Insecta | Plecoptera | Arctoperlaria | Nemouroidea | Leuctridae | Leuctra	Leuctridae	Leuctra	duplicata	Leuctra duplicata Claassen, 1923	Claassen, 1923	species		BYUC	http://grbio.org/institution/monte-l-bean-life-science-museum
PreservedSpecimen	453d9766-2e72-464f-9ad4-36f6a417c064	Theodore Z. Cook	BYUC 167690	1	Vial	Adult(s)	Female	North America	United States	West Virginia	Tucker	1989-05-27	1989	5	27	147						956		Canaan Valley		Laura Torres-Miller		Ralph Edward DeWalt	https://orcid.org/0000-0001-9985-9250	2017	iczn	Animalia	Arthropoda	Insecta	Plecoptera	Animalia | Arthropoda | Insecta | Plecoptera | Arctoperlaria | Nemouroidea | Leuctridae | Leuctra	Leuctridae	Leuctra	duplicata	Leuctra duplicata Claassen, 1923	Claassen, 1923	species		BYUC	http://grbio.org/institution/monte-l-bean-life-science-museum
PreservedSpecimen	d77d4f7f-f262-4ff2-93d2-b5551336b619	Theodore Z. Cook	BYUC 167691	29	Vial	Adult(s)	Male	North America	United States	West Virginia	Mingo	1974-12-15	1974	12	15	349				small river		190		above Parsley	Laurel Fork of Pigeon Creek	Ralph F. Kirchner		Ralph Edward DeWalt	https://orcid.org/0000-0001-9985-9250	2017	iczn	Animalia	Arthropoda	Insecta	Plecoptera	Animalia | Arthropoda | Insecta | Plecoptera | Arctoperlaria | Nemouroidea | Capniidae | Allocapnia	Capniidae	Allocapnia	recta	Allocapnia recta (Claassen, 1924)	(Claassen, 1924)	species		BYUC	http://grbio.org/institution/monte-l-bean-life-science-museum
PreservedSpecimen	6d041879-0f18-4cb6-a3be-0864ef5b2d94	Theodore Z. Cook	BYUC 167692	24	Vial	Adult(s)	Male	North America	United States	West Virginia	Logan	1974-12-16	1974	12	16	350				medium stream		227		Holden	Frogtown Hollow of Copperas Mine Fork	Ralph F. Kirchner		Ralph Edward DeWalt	https://orcid.org/0000-0001-9985-9250	2017	iczn	Animalia	Arthropoda	Insecta	Plecoptera	Animalia | Arthropoda | Insecta | Plecoptera | Arctoperlaria | Nemouroidea | Capniidae | Allocapnia	Capniidae	Allocapnia	frisoni	Allocapnia frisoni Ross & Ricker, 1964	Ross & Ricker, 1964	species		BYUC	http://grbio.org/institution/monte-l-bean-life-science-museum
PreservedSpecimen	6986546c-429b-4477-9006-af244c6065e6	Theodore Z. Cook	BYUC 167693	1	Vial	Adult(s)	Male	North America	United States	West Virginia	Logan	1975-12-16	1975	12	16	350				medium stream		227		Holden	Frogtown Hollow of Copperas Mine Fork	Ralph F. Kirchner		Ralph Edward DeWalt	https://orcid.org/0000-0001-9985-9250	2017	iczn	Animalia	Arthropoda	Insecta	Plecoptera	Animalia | Arthropoda | Insecta | Plecoptera | Arctoperlaria | Nemouroidea | Capniidae | Allocapnia	Capniidae	Allocapnia	nivicola	Allocapnia nivicola (Fitch, 1847)	(Fitch, 1847)	species		BYUC	http://grbio.org/institution/monte-l-bean-life-science-museum
PreservedSpecimen	7c463939-3739-4234-bef7-459c0245d22d	Theodore Z. Cook	BYUC 167694	1	Vial	Adult(s)	Male	North America	United States	West Virginia	Kanawha	1981-03-10	1981	3	10	69						172		Charleston		T. Taylor		Ralph Edward DeWalt	https://orcid.org/0000-0001-9985-9250	2017	iczn	Animalia	Arthropoda	Insecta	Plecoptera	Animalia | Arthropoda | Insecta | Plecoptera | Arctoperlaria | Nemouroidea | Taeniopterygidae | Strophopteryx	Taeniopterygidae	Strophopteryx	fasciata	Strophopteryx fasciata (Burmeister, 1839)	(Burmeister, 1839)	species		BYUC	http://grbio.org/institution/monte-l-bean-life-science-museum
PreservedSpecimen	eef5f8da-508f-499c-8a9f-3b33c4d833ba	Theodore Z. Cook	BYUC 167694	1	Vial	Adult(s)	Female	North America	United States	West Virginia	Kanawha	1981-03-10	1981	3	10	69						172		Charleston		T. Taylor		Ralph Edward DeWalt	https://orcid.org/0000-0001-9985-9250	2017	iczn	Animalia	Arthropoda	Insecta	Plecoptera	Animalia | Arthropoda | Insecta | Plecoptera | Arctoperlaria | Nemouroidea | Taeniopterygidae | Strophopteryx	Taeniopterygidae	Strophopteryx	fasciata	Strophopteryx fasciata (Burmeister, 1839)	(Burmeister, 1839)	species		BYUC	http://grbio.org/institution/monte-l-bean-life-science-museum
PreservedSpecimen	491df97a-2301-4dcf-9748-4ce3f512a122	Theodore Z. Cook	BYUC 167695	4	Vial	Adult(s)	Male	North America	United States	West Virginia	Cabell	1998-02-20	1998	2	20	51				medium stream		198		3 miles above jct. Little Creek	Kilgore Creek	Shawn M. Clark	https://orcid.org/0000-0002-5007-0280	Ralph Edward DeWalt	https://orcid.org/0000-0001-9985-9250	2017	iczn	Animalia	Arthropoda	Insecta	Plecoptera	Animalia | Arthropoda | Insecta | Plecoptera | Arctoperlaria | Nemouroidea | Taeniopterygidae | Taeniopteryx	Taeniopterygidae	Taeniopteryx	burksi	Taeniopteryx burksi Ricker & Ross, 1968	Ricker & Ross, 1968	species		BYUC	http://grbio.org/institution/monte-l-bean-life-science-museum
[truncated: 5,625 more rows]
[truncated: 22 more columns]
